# Supplementary material for: Associations of the gut microbiome with hepatic adiposity in the Multiethnic Cohort Adiposity Phenotype Study
Source: Gut Microbes. 2021 Sep 7;13(1):1965463. doi: 10.1080/19490976.2021.1965463 (PMC8425768; doi:10.1080/19490976.2021.1965463)
Supplement: Supplemental Material [file KGMI_A_1965463_SM0075.zip]

Archive with 3 entries (2 files):
- Supplementary information/
- Supplementary information/GM NAFLD Supplemental Figures.docx
- Supplementary information/GM NAFLD Supplemental Tables.xlsx
