# Supplementary material for: Associations of the gut microbiome with hepatic adiposity in the Multiethnic Cohort Adiposity Phenotype Study
Source: Gut Microbes. 2021 Sep 7;13(1):1965463. doi: 10.1080/19490976.2021.1965463 (PMC8425768; doi:10.1080/19490976.2021.1965463)
Supplement: Supplemental Material [file KGMI_A_1965463_SM0075.zip › Supplementary information/GM NAFLD Supplemental Tables.xlsx]

## Sheet: ST1A
Supplemental Table 1.(A) The slope (Beta) and 95% confidence interval (95% CI) of Phyla significantly associated with NAFLD when stratified by ethnicity. q is the BH adjusted p value.
type	Phylum	pval	qval	b coef	95% CI low	95% CI high	Direction	interpretation	formula
Differential Abundance	Fusobacteria	<0.0001	<0.0001	1.109	0.7072	1.511	NAFLD+	Increased abundance in NAFLD (LF > 5.5%) samples.	count_raw ~ Q1_sex + Q1_eth + ODXA_pfat_tot_corr + OMRI_NAFLD_55
Differential Abundance	Tenericutes	<0.0001	0.00016	-0.6873	-1.005	-0.3701	NAFLD-	Increased abundance in non-NAFLD (LF <= 5.5%) samples.	count_raw ~ Q1_sex + Q1_eth + ODXA_pfat_tot_corr + OMRI_NAFLD_55
Differential Abundance	Synergistetes	<0.0001	0.00016	-0.7846	-1.149	-0.4204	NAFLD-	Increased abundance in non-NAFLD (LF <= 5.5%) samples.	count_raw ~ Q1_sex + Q1_eth + ODXA_pfat_tot_corr + OMRI_NAFLD_55
Differential Abundance	Firmicutes	0.0014	0.00342	-0.09446	-0.1522	-0.03674	NAFLD-	Increased abundance in non-NAFLD (LF <= 5.5%) samples.	count_raw ~ Q1_sex + Q1_eth + ODXA_pfat_tot_corr + OMRI_NAFLD_55
Differential Abundance	Lentisphaerae	0.0017	0.00346	-0.6415	-1.029	-0.254	NAFLD-	Increased abundance in non-NAFLD (LF <= 5.5%) samples.	count_raw ~ Q1_sex + Q1_eth + ODXA_pfat_tot_corr + OMRI_NAFLD_55
Differential Abundance	Bacteroidetes	0.0066	0.01101	0.07998	0.02233	0.1376	NAFLD+	Increased abundance in NAFLD (LF > 5.5%) samples.	count_raw ~ Q1_sex + Q1_eth + ODXA_pfat_tot_corr + OMRI_NAFLD_55
Differential Abundance	Proteobacteria	0.0095	0.01356	0.1862	0.04467	0.3277	NAFLD+	Increased abundance in NAFLD (LF > 5.5%) samples.	count_raw ~ Q1_sex + Q1_eth + ODXA_pfat_tot_corr + OMRI_NAFLD_55

## Sheet: ST1B
Supplemental Table 1.(B) The slope (Beta) and 95% confidence interval (95% CI) of Genera significantly associated with NAFLD when stratified by ethnicity. q is the BH adjusted p value.
			All samples (model fit if prevalence > 10%)						Stratified by ethnicity (model fit if prevalence within ethnicity is > 25%)
			n=1529						n=400				n=250				n=314				n=322				n=243
			Total data has n=1544, but 15 samples are missing adiposity so they are not included in any of these models. These are beta-binomial regression model results (corncob). p-values result from a LRT and are FDR adjusted using BH (q-values) within each analysis column. Positive beta values indicate that the bug is enriched in NAFLD+ compared to NAFLD-. Negative beta indicates bug is enriched in NAFLD…
				Ethnicity-by-NAFLD interaction		NAFLD main-effect			Japanese American				African American				White				Latino				Native Hawaiian
Phylum	Family	Genus	% Prev	p	q	Beta (95%CI)	p	q	% Prev	Beta (95%CI)	p	q	% Prev	Beta (95%CI)	p	q	% Prev	Beta (95%CI)	p	q	% Prev	Beta (95%CI)	p	q	% Prev	Beta (95%CI)	p	q
Firmicutes	Lachnospiraceae	Coprococcus_1	39	0.17	0.29	-0.38 (-0.62, -0.13)	<0.01	0.01	31	-0.19 (-0.77, 0.38)	0.51	0.68	42	-1.48 (-2.30, -0.67)	<0.01	0.03	40	-0.03 (-0.62, 0.57)	0.93	0.98	45	-0.27 (-0.69, 0.15)	0.22	0.5	40	-0.27 (-0.86, 0.32)	0.37	0.65
Firmicutes	Clostridiales_vadinBB60_group	uncultured_bacterium	42	0.11	0.2	-0.49 (-0.82, -0.16)	<0.01	0.01	30	-0.17 (-0.62, 0.29)	0.48	0.65	47	-0.63 (-1.84, 0.58)	0.34	0.57	50	-1.57 (-2.48, -0.67)	<0.01	0.02	48	-0.77 (-1.59, 0.04)	0.06	0.24	37	-0.95 (-1.90, -0.00)	0.05	0.23
Firmicutes	Lachnospiraceae	Lachnospiraceae_UCG-008	100	<0.01	<0.01	-0.10 (-0.16, -0.03)	<0.01	0.02	100	-0.00 (-0.13, 0.13)	0.96	0.99	100	-0.18 (-0.38, 0.03)	0.1	0.25	100	-0.20 (-0.36, -0.04)	0.02	0.09	100	-0.21 (-0.33, -0.09)	<0.01	0.02	100	0.01 (-0.14, 0.17)	0.88	0.93
Firmicutes	Lachnospiraceae	Lachnospiraceae_NC2004_group	99	0.63	0.73	-0.17 (-0.30, -0.05)	<0.01	0.02	99	-0.15 (-0.40, 0.10)	0.25	0.47	99	-0.18 (-0.61, 0.25)	0.42	0.63	100	-0.31 (-0.63, 0.01)	0.07	0.19	100	-0.17 (-0.38, 0.04)	0.11	0.34	99	-0.05 (-0.36, 0.26)	0.76	0.91
Firmicutes	Ruminococcaceae	Ruminococcaceae_UCG-013	97	0.18	0.3	-0.18 (-0.31, -0.05)	<0.01	0.02	94	-0.12 (-0.38, 0.15)	0.4	0.59	98	-0.29 (-0.68, 0.10)	0.16	0.35	98	-0.33 (-0.63, -0.04)	0.03	0.13	98	-0.02 (-0.25, 0.22)	0.89	0.94	97	-0.38 (-0.69, -0.08)	0.02	0.09
Firmicutes	Lachnospiraceae	[Eubacterium]_oxidoreducens_group	86	0.06	0.12	-0.28 (-0.47, -0.09)	<0.01	0.02	71	0.18 (-0.31, 0.68)	0.48	0.65	94	-0.40 (-0.97, 0.17)	0.19	0.41	92	-0.61 (-1.01, -0.21)	<0.01	0.03	93	-0.06 (-0.37, 0.26)	0.73	0.89	88	-0.28 (-0.73, 0.17)	0.23	0.51
Firmicutes	Lachnospiraceae	[Eubacterium]_xylanophilum_group	75	0.68	0.74	-0.29 (-0.50, -0.08)	<0.01	0.02	60	-0.18 (-0.63, 0.27)	0.44	0.63	84	-0.59 (-1.22, 0.03)	0.09	0.23	82	-0.23 (-0.67, 0.21)	0.31	0.54	83	-0.16 (-0.52, 0.20)	0.4	0.69	70	-0.44 (-1.02, 0.13)	0.13	0.37
Firmicutes	Lachnospiraceae	uncultured_bacterium	52	0.51	0.66	-0.32 (-0.54, -0.10)	<0.01	0.02	48	-0.25 (-0.68, 0.18)	0.25	0.47	56	-0.50 (-1.22, 0.21)	0.21	0.44	52	0.06 (-0.47, 0.59)	0.82	0.94	57	-0.45 (-0.98, 0.08)	0.1	0.32	51	-0.01 (-0.53, 0.51)	0.97	0.97
Firmicutes	Family_XIII	Family_XIII_AD3011_group	62	<0.01	<0.01	-0.33 (-0.56, -0.10)	<0.01	0.02	43	-1.29 (-1.82, -0.77)	<0.01	<0.01	69	-0.52 (-1.08, 0.04)	0.09	0.23	68	-0.18 (-0.74, 0.37)	0.52	0.71	72	-0.29 (-0.69, 0.11)	0.16	0.42	62	0.40 (-0.23, 1.02)	0.21	0.49
Firmicutes	Erysipelotrichaceae	Turicibacter	56	<0.01	0.02	-0.39 (-0.68, -0.11)	<0.01	0.02	47	0.32 (-0.23, 0.88)	0.26	0.47	58	-0.40 (-1.57, 0.76)	0.51	0.7	61	-0.34 (-0.95, 0.26)	0.28	0.51	55	-0.81 (-1.34, -0.27)	<0.01	0.05	63	-0.65 (-1.30, -0.01)	0.05	0.23
Firmicutes	Lachnospiraceae	Shuttleworthia	44	0.05	0.1	-0.40 (-0.68, -0.12)	<0.01	0.02	40	-0.88 (-1.37, -0.38)	<0.01	<0.01	45	-0.14 (-1.04, 0.75)	0.76	0.89	55	0.05 (-0.49, 0.60)	0.85	0.94	34	0.06 (-0.60, 0.72)	0.85	0.92	46	-0.95 (-1.65, -0.25)	0.01	0.07
Actinobacteria	Eggerthellaceae	Enterorhabdus	92	0.65	0.73	0.21 (0.05, 0.37)	<0.01	0.02	85	0.18 (-0.18, 0.55)	0.32	0.53	96	0.54 (-0.02, 1.10)	0.05	0.16	93	0.03 (-0.36, 0.42)	0.87	0.94	97	0.15 (-0.11, 0.40)	0.27	0.57	91	0.15 (-0.25, 0.55)	0.46	0.71
Firmicutes	Lachnospiraceae	Anaerostipes	100	0.06	0.11	-0.13 (-0.22, -0.03)	0.01	0.03	100	-0.00 (-0.18, 0.18)	0.98	0.99	100	-0.52 (-0.84, -0.19)	<0.01	0.03	100	-0.11 (-0.37, 0.15)	0.42	0.65	100	-0.20 (-0.38, -0.01)	0.04	0.19	100	-0.03 (-0.25, 0.18)	0.77	0.91
Firmicutes	Ruminococcaceae	uncultured	98	0.43	0.58	-0.16 (-0.29, -0.04)	<0.01	0.03	96	-0.14 (-0.39, 0.10)	0.25	0.47	99	0.03 (-0.36, 0.41)	0.89	0.95	99	-0.30 (-0.58, -0.03)	0.04	0.13	98	-0.14 (-0.37, 0.09)	0.24	0.54	97	-0.28 (-0.58, 0.02)	0.07	0.25
Bacteroidetes	unknown	unknown	53	<0.01	<0.01	-0.34 (-0.60, -0.08)	0.01	0.03	50	-0.65 (-1.12, -0.17)	<0.01	0.04	52	-0.87 (-1.53, -0.20)	0.02	0.1	57	-0.44 (-1.02, 0.14)	0.14	0.33	54	-0.23 (-0.64, 0.19)	0.28	0.59	54	1.23 (0.59, 1.86)	<0.01	<0.01
Bacteroidetes	Prevotellaceae	Alloprevotella	47	<0.01	0.02	-0.47 (-0.81, -0.12)	0.01	0.03	32	-0.20 (-0.73, 0.33)	0.46	0.65	59	-0.72 (-1.44, -0.01)	0.06	0.19	43	1.32 (0.40, 2.24)	<0.01	0.03	58	-2.17 (-2.79, -1.55)	<0.01	<0.01	49	0.26 (-1.54, 2.06)	0.79	0.91
Firmicutes	Lachnospiraceae	Lachnospiraceae_UCG-003	29	<0.01	<0.01	-0.65 (-1.15, -0.16)	0.01	0.03	26	-2.50 (-3.37, -1.62)	<0.01	<0.01	29	-2.95 (-3.74, -2.16)	<0.01	<0.01	34	0.24 (-0.73, 1.21)	0.63	0.82	36	0.05 (-0.75, 0.84)	0.91	0.95	21
Proteobacteria	Pasteurellaceae	Aggregatibacter	44	0.01	0.03	0.42 (0.09, 0.74)	0.01	0.03	35	-0.48 (-1.19, 0.22)	0.18	0.39	50	1.08 (-0.29, 2.44)	0.08	0.23	36	-0.46 (-1.12, 0.19)	0.16	0.36	54	0.79 (0.29, 1.28)	<0.01	0.03	48	0.09 (-0.62, 0.81)	0.8	0.91
Firmicutes	Erysipelotrichaceae	Erysipelotrichaceae_UCG-003	98	0.61	0.72	-0.23 (-0.41, -0.04)	0.02	0.04	96	-0.05 (-0.41, 0.30)	0.77	0.86	100	-0.41 (-0.99, 0.17)	0.19	0.41	97	-0.29 (-0.76, 0.17)	0.23	0.45	98	-0.23 (-0.58, 0.11)	0.19	0.47	98	-0.11 (-0.56, 0.35)	0.65	0.84
Proteobacteria	Burkholderiaceae	Parasutterella	83	<0.01	<0.01	0.29 (0.05, 0.52)	0.02	0.04	80	0.22 (-0.22, 0.65)	0.32	0.53	83	-0.75 (-1.52, 0.02)	0.08	0.22	84	0.22 (-0.29, 0.74)	0.39	0.63	79	-0.10 (-0.57, 0.37)	0.68	0.87	92	0.98 (0.47, 1.48)	<0.01	<0.01
Firmicutes	Lachnospiraceae	Lachnospiraceae_ND3007_group	98	0.16	0.28	-0.16 (-0.30, -0.03)	0.02	0.05	95	0.11 (-0.17, 0.40)	0.43	0.62	99	0.03 (-0.46, 0.52)	0.92	0.95	98	-0.57 (-0.93, -0.21)	<0.01	0.03	99	-0.23 (-0.45, -0.00)	0.05	0.21	98	-0.06 (-0.38, 0.25)	0.7	0.89
Firmicutes	Ruminococcaceae	Fournierella	15	<0.01	<0.01	-0.91 (-1.62, -0.21)	0.02	0.05	23				10				13				8				17
Firmicutes	Veillonellaceae	Dialister	77	0.3	0.45	0.30 (0.03, 0.56)	0.03	0.06	73	0.53 (0.01, 1.05)	0.05	0.15	84	0.38 (-0.31, 1.08)	0.27	0.51	75	-0.26 (-0.89, 0.36)	0.42	0.65	78	0.48 (-0.04, 1.01)	0.07	0.26	77	0.27 (-0.35, 0.90)	0.39	0.66
Firmicutes	Streptococcaceae	Streptococcus	96	0.04	0.08	-0.21 (-0.40, -0.02)	0.03	0.07	96	-0.30 (-0.67, 0.07)	0.11	0.27	98	-0.32 (-0.88, 0.24)	0.28	0.53	93	-0.53 (-0.98, -0.09)	0.02	0.11	98	0.10 (-0.27, 0.47)	0.59	0.83	96	0.32 (-0.13, 0.78)	0.16	0.44
Tenericutes	human_gut_metagenome	unknown	16	<0.01	<0.01	-0.83 (-1.52, -0.13)	0.03	0.07	7				18				19				21				16
Firmicutes	Lachnospiraceae	Butyrivibrio	99	<0.01	<0.01	-0.18 (-0.34, -0.01)	0.04	0.08	98	-0.18 (-0.44, 0.08)	0.18	0.39	100	-0.39 (-0.86, 0.09)	0.13	0.31	98	-1.09 (-1.47, -0.72)	<0.01	<0.01	99	0.33 (-0.04, 0.70)	0.07	0.26	99	-0.26 (-0.63, 0.11)	0.18	0.45
Firmicutes	Ruminococcaceae	Ruminococcaceae_UCG-011	38	0.62	0.73	-0.38 (-0.72, -0.03)	0.03	0.08	22				46	0.23 (-0.77, 1.22)	0.65	0.82	52	-0.40 (-1.11, 0.31)	0.29	0.52	37	-0.55 (-1.29, 0.20)	0.16	0.42	39	-0.82 (-1.51, -0.13)	0.02	0.14
Actinobacteria	Eggerthellaceae	Eggerthella	34	0.6	0.72	-0.28 (-0.54, -0.02)	0.04	0.09	41	-0.51 (-0.95, -0.06)	0.03	0.11	42	0.14 (-0.42, 0.70)	0.63	0.81	26	0.25 (-0.50, 1.01)	0.51	0.7	28	0.11 (-0.62, 0.84)	0.77	0.91	31	-0.22 (-0.97, 0.53)	0.57	0.77
Firmicutes	Ruminococcaceae	Ruminococcaceae_UCG-002	100	0.78	0.81	-0.12 (-0.23, -0.00)	0.05	0.1	100	-0.11 (-0.35, 0.12)	0.33	0.54	100	-0.21 (-0.54, 0.11)	0.21	0.44	100	0.00 (-0.26, 0.27)	0.97	0.99	100	-0.23 (-0.45, -0.01)	0.05	0.2	100	-0.08 (-0.37, 0.20)	0.57	0.77
Proteobacteria	Burkholderiaceae	Sutterella	93	0.11	0.2	0.21 (-0.00, 0.42)	0.05	0.1	92	0.47 (0.07, 0.87)	0.02	0.09	94	0.71 (0.01, 1.42)	0.03	0.13	93	-0.06 (-0.62, 0.50)	0.83	0.94	94	0.14 (-0.26, 0.53)	0.5	0.77	93	0.07 (-0.45, 0.59)	0.8	0.91
Firmicutes	Ruminococcaceae	Subdoligranulum	100	0.5	0.66	-0.13 (-0.25, 0.00)	0.06	0.12	100	-0.00 (-0.29, 0.28)	0.99	0.99	100	-0.03 (-0.52, 0.45)	0.89	0.95	100	0.06 (-0.28, 0.40)	0.74	0.91	100	-0.26 (-0.47, -0.06)	0.01	0.09	100	-0.16 (-0.48, 0.16)	0.33	0.6
Firmicutes	Ruminococcaceae	Ruminococcus_1	100	0.09	0.16	-0.09 (-0.18, 0.01)	0.07	0.13	100	0.05 (-0.16, 0.25)	0.66	0.8	100	-0.18 (-0.55, 0.19)	0.35	0.57	100	-0.40 (-0.64, -0.15)	<0.01	0.03	100	-0.06 (-0.22, 0.09)	0.43	0.72	100	-0.01 (-0.22, 0.19)	0.91	0.95
Firmicutes	Lachnospiraceae	[Eubacterium]_eligens_group	100	<0.01	<0.01	-0.14 (-0.30, 0.01)	0.06	0.13	100	0.43 (0.12, 0.74)	<0.01	0.04	100	-0.83 (-1.26, -0.40)	<0.01	0.01	100	-0.34 (-0.69, 0.02)	0.08	0.22	100	-0.14 (-0.39, 0.12)	0.3	0.6	100	-0.09 (-0.43, 0.24)	0.59	0.78
Bacteroidetes	Bacteroidales_RF16_group	uncultured_bacterium	71	<0.01	<0.01	-0.28 (-0.57, 0.01)	0.06	0.13	68	-0.73 (-1.42, -0.04)	0.02	0.09	67	-2.16 (-2.87, -1.46)	<0.01	<0.01	70	-0.00 (-0.80, 0.80)	0.99	1	79	0.14 (-0.41, 0.68)	0.62	0.85	72	-0.54 (-1.17, 0.09)	0.1	0.29
Actinobacteria	Eggerthellaceae	Adlercreutzia	47	0.3	0.44	-0.21 (-0.45, 0.02)	0.08	0.16	35	-0.31 (-0.79, 0.17)	0.21	0.43	58	-0.57 (-1.22, 0.07)	0.11	0.26	52	-0.01 (-0.51, 0.49)	0.97	0.99	44	-0.42 (-0.91, 0.07)	0.1	0.32	50	0.21 (-0.35, 0.77)	0.45	0.71
Firmicutes	Lactobacillaceae	Lactobacillus	23	<0.01	<0.01	0.85 (-0.11, 1.81)	0.08	0.16	12				30	2.87 (1.49, 4.26)	<0.01	<0.01	18				31	-0.18 (-1.07, 0.71)	0.69	0.87	27	3.55 (2.60, 4.50)	<0.01	<0.01
Firmicutes	Lachnospiraceae	[Eubacterium]_fissicatena_group	56	<0.01	<0.01	0.17 (-0.03, 0.36)	0.09	0.17	64	-0.19 (-0.51, 0.12)	0.23	0.46	56	-0.02 (-0.53, 0.48)	0.92	0.95	52	0.00 (-0.40, 0.40)	1	1	47	0.60 (0.16, 1.03)	<0.01	0.06	58	-0.15 (-0.61, 0.31)	0.52	0.75
Firmicutes	Lachnospiraceae	Tyzzerella	74	0.03	0.07	0.19 (-0.03, 0.41)	0.09	0.17	85	-0.01 (-0.35, 0.33)	0.97	0.99	68	1.60 (0.71, 2.49)	<0.01	<0.01	75	0.71 (0.17, 1.26)	<0.01	0.04	61	-0.13 (-0.65, 0.40)	0.63	0.85	79	-0.26 (-0.87, 0.34)	0.4	0.68
Firmicutes	Ruminococcaceae	[Eubacterium]_coprostanoligenes_group	100	<0.01	<0.01	-0.13 (-0.27, 0.02)	0.1	0.18	99	-0.35 (-0.64, -0.07)	0.02	0.08	100	-0.80 (-1.27, -0.34)	<0.01	0.02	100	0.30 (-0.05, 0.64)	0.09	0.24	100	-0.15 (-0.43, 0.13)	0.31	0.61	100	-0.12 (-0.46, 0.22)	0.5	0.74
Firmicutes	Lachnospiraceae	Lachnospira	98	<0.01	<0.01	-0.14 (-0.31, 0.02)	0.1	0.18	98	0.32 (-0.01, 0.65)	0.06	0.17	99	-1.14 (-1.60, -0.67)	<0.01	<0.01	98	-0.63 (-0.99, -0.26)	<0.01	0.02	98	0.02 (-0.27, 0.31)	0.91	0.95	98	-0.01 (-0.40, 0.37)	0.95	0.97
Firmicutes	Lachnospiraceae	[Eubacterium]_ruminantium_group	88	0.02	0.05	-0.16 (-0.37, 0.04)	0.12	0.22	83	-0.42 (-0.83, -0.01)	0.05	0.15	90	0.15 (-0.49, 0.79)	0.64	0.81	87	-0.47 (-1.01, 0.07)	0.1	0.26	90	-0.42 (-0.86, 0.02)	0.07	0.24	93	0.18 (-0.35, 0.72)	0.5	0.74
Firmicutes	Clostridiales_vadinBB60_group	uncultured_organism	26	0.17	0.29	-0.35 (-0.79, 0.09)	0.13	0.23	11				32	-0.61 (-1.92, 0.69)	0.39	0.61	38	-0.50 (-1.48, 0.47)	0.34	0.56	28	0.10 (-0.75, 0.95)	0.81	0.92	25	0.49 (-0.84, 1.82)	0.47	0.72
Firmicutes	Lachnospiraceae	Lachnospiraceae_UCG-004	100	0.93	0.93	0.07 (-0.02, 0.16)	0.14	0.25	100	0.10 (-0.07, 0.27)	0.23	0.46	100	0.09 (-0.23, 0.41)	0.56	0.76	100	-0.07 (-0.29, 0.15)	0.55	0.73	100	0.05 (-0.13, 0.23)	0.58	0.83	100	0.13 (-0.06, 0.32)	0.17	0.45
Firmicutes	Lachnospiraceae	Tyzzerella_3	90	0.38	0.55	0.16 (-0.06, 0.37)	0.15	0.26	87	0.36 (-0.05, 0.77)	0.08	0.22	90	-0.30 (-0.95, 0.35)	0.38	0.6	94	0.30 (-0.19, 0.80)	0.22	0.44	92	0.07 (-0.32, 0.46)	0.72	0.89	90	0.32 (-0.20, 0.85)	0.23	0.51
Bacteroidetes	Rikenellaceae	Alistipes	100	0.03	0.08	-0.10 (-0.23, 0.04)	0.16	0.27	100	-0.28 (-0.55, -0.00)	0.05	0.15	100	-0.07 (-0.55, 0.41)	0.77	0.89	100	0.30 (-0.01, 0.61)	0.05	0.16	100	-0.31 (-0.57, -0.06)	0.02	0.12	100	-0.17 (-0.48, 0.15)	0.31	0.58
Proteobacteria	uncultured	uncultured_bacterium	56	<0.01	<0.01	-0.28 (-0.67, 0.11)	0.16	0.27	48	-0.82 (-1.89, 0.25)	0.13	0.3	49	0.19 (-1.15, 1.52)	0.78	0.89	65	-1.18 (-1.88, -0.47)	<0.01	0.03	54	0.51 (-0.27, 1.29)	0.2	0.48	64	-1.80 (-3.12, -0.48)	<0.01	0.01
Firmicutes	Lachnospiraceae	Lachnospiraceae_FCS020_group	11	0.04	0.09	-0.42 (-1.01, 0.17)	0.16	0.27	9				8				17				12				10
Firmicutes	Ruminococcaceae	Oscillibacter	97	0.19	0.31	0.09 (-0.03, 0.21)	0.15	0.27	97	-0.11 (-0.34, 0.12)	0.35	0.55	98	0.32 (-0.05, 0.68)	0.08	0.22	98	0.29 (0.04, 0.54)	0.02	0.11	97	-0.11 (-0.36, 0.14)	0.37	0.69	96	0.06 (-0.28, 0.40)	0.74	0.91
Verrucomicrobia	Puniceicoccaceae	uncultured	17	<0.01	<0.01	-0.55 (-1.31, 0.22)	0.18	0.3	8				22				26	-2.60 (-3.86, -1.35)	<0.01	<0.01	16				20
Firmicutes	Leuconostocaceae	Weissella	13	<0.01	0.02	0.40 (-0.19, 0.99)	0.18	0.3	12				10				12				11				22
Actinobacteria	Bifidobacteriaceae	Bifidobacterium	84	<0.01	<0.01	-0.14 (-0.35, 0.08)	0.22	0.36	78	-0.40 (-0.80, 0.01)	0.06	0.17	90	-0.13 (-0.69, 0.44)	0.67	0.83	80	0.23 (-0.36, 0.82)	0.44	0.66	91	-0.33 (-0.73, 0.08)	0.12	0.35	88	0.29 (-0.28, 0.85)	0.31	0.58
Firmicutes	Lachnospiraceae	Sellimonas	50	0.02	0.05	-0.17 (-0.43, 0.10)	0.22	0.36	56	-0.17 (-0.65, 0.32)	0.5	0.67	53	-0.00 (-0.69, 0.68)	1	1	47	0.72 (-0.01, 1.46)	0.04	0.15	34	-0.74 (-1.30, -0.18)	0.01	0.09	61	-0.35 (-0.95, 0.25)	0.27	0.57
Firmicutes	Lachnospiraceae	unknown	98	0.12	0.22	-0.06 (-0.17, 0.04)	0.23	0.37	98	-0.04 (-0.25, 0.16)	0.67	0.81	99	-0.37 (-0.65, -0.09)	0.01	0.07	96	-0.16 (-0.44, 0.12)	0.26	0.47	100	-0.03 (-0.22, 0.16)	0.76	0.9	99	0.12 (-0.10, 0.35)	0.28	0.58
Firmicutes	Ruminococcaceae	Ruminococcaceae_UCG-004	89	0.77	0.81	-0.07 (-0.19, 0.05)	0.25	0.38	83	0.01 (-0.25, 0.28)	0.92	0.97	91	-0.16 (-0.49, 0.17)	0.36	0.57	92	0.02 (-0.26, 0.31)	0.86	0.94	92	-0.06 (-0.28, 0.16)	0.6	0.84	91	-0.21 (-0.51, 0.10)	0.19	0.46
Bacteroidetes	Marinifilaceae	Butyricimonas	59	0.13	0.23	-0.14 (-0.38, 0.09)	0.24	0.38	46	-0.27 (-0.78, 0.23)	0.29	0.51	59	-0.11 (-0.86, 0.63)	0.77	0.89	67	0.51 (-0.04, 1.06)	0.06	0.18	62	-0.16 (-0.59, 0.26)	0.46	0.74	65	-0.58 (-1.17, 0.01)	0.06	0.24
Firmicutes	Ruminococcaceae	Intestinimonas	50	0.07	0.13	-0.15 (-0.39, 0.10)	0.25	0.38	45	0.09 (-0.38, 0.55)	0.71	0.83	56	-0.36 (-1.03, 0.30)	0.3	0.53	56	0.02 (-0.52, 0.56)	0.94	0.98	42	-0.06 (-0.60, 0.48)	0.83	0.92	53	-1.08 (-1.62, -0.55)	<0.01	<0.01
Firmicutes	Enterococcaceae	Enterococcus	14	<0.01	<0.01	-0.42 (-1.10, 0.25)	0.25	0.38	10				17				10				17				21
Firmicutes	Lachnospiraceae	GCA-900066575	59	0.22	0.35	-0.12 (-0.34, 0.09)	0.26	0.4	41	-0.03 (-0.53, 0.48)	0.91	0.97	66	-0.79 (-1.59, 0.02)	0.09	0.23	62	-0.32 (-0.81, 0.17)	0.22	0.44	72	0.05 (-0.29, 0.39)	0.76	0.9	60	-0.06 (-0.53, 0.41)	0.8	0.91
Firmicutes	Lachnospiraceae	[Eubacterium]_hallii_group	100	0.39	0.55	-0.05 (-0.15, 0.04)	0.29	0.43	100	0.03 (-0.17, 0.22)	0.79	0.86	100	-0.05 (-0.37, 0.28)	0.78	0.89	100	-0.26 (-0.50, -0.02)	0.04	0.15	100	-0.02 (-0.18, 0.13)	0.75	0.9	100	-0.04 (-0.28, 0.21)	0.77	0.91
Firmicutes	Ruminococcaceae	Ruminococcaceae_UCG-003	87	0.39	0.55	-0.09 (-0.25, 0.07)	0.29	0.43	78	-0.09 (-0.43, 0.25)	0.6	0.77	93	-0.49 (-0.97, -0.01)	0.06	0.18	90	-0.06 (-0.47, 0.35)	0.78	0.92	91	-0.08 (-0.35, 0.19)	0.58	0.83	86	0.21 (-0.18, 0.61)	0.29	0.58
Bacteroidetes	Tannerellaceae	Parabacteroides	100	0.84	0.86	0.06 (-0.06, 0.18)	0.29	0.43	100	-0.06 (-0.29, 0.17)	0.6	0.77	100	0.05 (-0.38, 0.48)	0.82	0.91	100	0.16 (-0.13, 0.46)	0.27	0.49	100	0.09 (-0.15, 0.32)	0.48	0.76	100	0.15 (-0.11, 0.41)	0.27	0.57
Firmicutes	Ruminococcaceae	Butyricicoccus	94	0.86	0.87	-0.06 (-0.18, 0.06)	0.31	0.44	91	0.05 (-0.20, 0.29)	0.69	0.82	94	-0.12 (-0.54, 0.30)	0.57	0.76	93	-0.15 (-0.44, 0.15)	0.33	0.56	98	-0.12 (-0.31, 0.08)	0.26	0.56	94	-0.00 (-0.28, 0.27)	0.99	0.99
Tenericutes	gut_metagenome	unknown	32	<0.01	<0.01	-0.28 (-0.80, 0.25)	0.3	0.44	18				35	-0.79 (-2.38, 0.80)	0.36	0.57	35	1.02 (-0.35, 2.39)	0.12	0.29	43	-1.61 (-2.32, -0.91)	<0.01	<0.01	32	0.94 (-0.06, 1.94)	0.06	0.24
Bacteroidetes	Marinifilaceae	Odoribacter	99	<0.01	<0.01	0.08 (-0.07, 0.22)	0.31	0.44	99	-0.07 (-0.36, 0.21)	0.61	0.77	99	-0.76 (-1.22, -0.29)	<0.01	0.03	99	0.35 (-0.00, 0.70)	0.05	0.15	99	0.34 (0.07, 0.60)	0.01	0.09	100	-0.21 (-0.54, 0.12)	0.21	0.5
Proteobacteria	Desulfovibrionaceae	Bilophila	59	0.92	0.93	0.10 (-0.09, 0.28)	0.3	0.44	55	0.22 (-0.20, 0.63)	0.31	0.52	53	-0.16 (-0.81, 0.49)	0.64	0.81	62	0.06 (-0.39, 0.51)	0.79	0.92	60	0.15 (-0.20, 0.49)	0.4	0.69	67	0.04 (-0.32, 0.40)	0.84	0.92
Bacteroidetes	Prevotellaceae	Prevotellaceae_UCG-001	52	0.78	0.81	-0.14 (-0.41, 0.14)	0.33	0.46	56	0.12 (-0.40, 0.63)	0.66	0.8	39	-0.47 (-1.43, 0.48)	0.35	0.57	61	0.75 (0.01, 1.50)	0.04	0.15	41	-0.15 (-0.79, 0.49)	0.65	0.86	60	-0.50 (-1.10, 0.10)	0.11	0.32
Firmicutes	Lachnospiraceae	Moryella	99	0.99	0.99	0.05 (-0.05, 0.15)	0.35	0.49	99	0.10 (-0.11, 0.30)	0.35	0.55	100	-0.05 (-0.40, 0.30)	0.77	0.89	99	0.09 (-0.16, 0.34)	0.46	0.68	99	0.08 (-0.11, 0.27)	0.38	0.69	98	0.02 (-0.22, 0.27)	0.85	0.92
Firmicutes	Lachnospiraceae	Fusicatenibacter	100	0.53	0.68	-0.04 (-0.13, 0.05)	0.39	0.53	100	0.00 (-0.18, 0.18)	0.98	0.99	100	-0.18 (-0.49, 0.13)	0.27	0.51	100	0.09 (-0.14, 0.33)	0.43	0.65	100	-0.11 (-0.26, 0.04)	0.14	0.39	100	0.04 (-0.16, 0.23)	0.72	0.89
Firmicutes	Ruminococcaceae	Ruminiclostridium_9	99	0.66	0.73	-0.05 (-0.16, 0.06)	0.38	0.53	99	-0.05 (-0.26, 0.15)	0.63	0.78	99	0.07 (-0.34, 0.48)	0.73	0.88	99	-0.07 (-0.32, 0.18)	0.58	0.77	99	-0.25 (-0.49, -0.02)	0.04	0.17	99	0.10 (-0.17, 0.38)	0.45	0.71
Firmicutes	Erysipelotrichaceae	Holdemania	50	0.72	0.77	-0.09 (-0.29, 0.11)	0.39	0.53	46	-0.30 (-0.73, 0.12)	0.16	0.36	54	-0.24 (-0.90, 0.43)	0.5	0.69	54	-0.01 (-0.45, 0.43)	0.96	0.99	46	0.19 (-0.24, 0.62)	0.38	0.69	55	-0.14 (-0.62, 0.33)	0.55	0.77
Firmicutes	Lachnospiraceae	Agathobacter	100	0.09	0.16	0.04 (-0.06, 0.15)	0.4	0.54	100	-0.12 (-0.33, 0.08)	0.23	0.46	100	-0.20 (-0.57, 0.17)	0.3	0.53	100	0.08 (-0.16, 0.33)	0.5	0.7	100	0.15 (-0.05, 0.34)	0.15	0.42	100	0.32 (0.08, 0.56)	<0.01	0.07
Firmicutes	Lachnospiraceae	[Ruminococcus]_torques_group	100	0.72	0.77	-0.03 (-0.11, 0.05)	0.42	0.56	100	0.03 (-0.13, 0.19)	0.71	0.83	100	-0.01 (-0.28, 0.26)	0.95	0.96	100	-0.12 (-0.30, 0.05)	0.17	0.36	100	-0.04 (-0.19, 0.11)	0.6	0.84	100	0.04 (-0.16, 0.23)	0.71	0.89
Firmicutes	Lachnospiraceae	[Eubacterium]_ventriosum_group	86	0.69	0.75	-0.06 (-0.22, 0.10)	0.44	0.56	89	-0.16 (-0.44, 0.13)	0.28	0.5	82	0.27 (-0.39, 0.93)	0.4	0.61	88	-0.08 (-0.47, 0.30)	0.67	0.85	82	-0.03 (-0.38, 0.31)	0.86	0.92	88	-0.03 (-0.41, 0.35)	0.87	0.93
Bacteroidetes	Prevotellaceae	Prevotella_7	51	<0.01	<0.01	-0.14 (-0.50, 0.21)	0.43	0.56	46	0.04 (-0.47, 0.56)	0.87	0.94	54	-2.42 (-3.68, -1.16)	<0.01	0.02	51	-0.69 (-1.51, 0.13)	0.12	0.28	53	0.14 (-0.51, 0.80)	0.67	0.86	51	0.40 (-0.58, 1.38)	0.41	0.68
Firmicutes	Erysipelotrichaceae	Candidatus_Stoquefichus	32	0.2	0.32	-0.16 (-0.54, 0.23)	0.42	0.56	41	-0.04 (-0.71, 0.63)	0.9	0.97	26	0.79 (-0.77, 2.34)	0.3	0.53	37	-0.06 (-0.78, 0.66)	0.87	0.94	15				37	-0.83 (-1.71, 0.06)	0.07	0.25
Cyanobacteria	uncultured_bacterium	unknown	23	0.54	0.68	-0.20 (-0.72, 0.31)	0.44	0.56	17				22				33	0.42 (-0.69, 1.53)	0.44	0.66	23				20
Firmicutes	Veillonellaceae	Veillonella	64	0.4	0.55	0.10 (-0.14, 0.34)	0.43	0.56	61	-0.39 (-0.90, 0.13)	0.14	0.33	68	0.08 (-0.61, 0.77)	0.82	0.91	62	-0.08 (-0.63, 0.46)	0.76	0.92	66	0.42 (-0.03, 0.88)	0.06	0.24	64	0.28 (-0.26, 0.83)	0.31	0.58
Actinobacteria	Eggerthellaceae	Senegalimassilia	36	0.59	0.71	-0.13 (-0.49, 0.23)	0.47	0.59	23				44	-0.07 (-1.10, 0.96)	0.9	0.95	33	0.14 (-0.85, 1.13)	0.78	0.92	48	-0.19 (-0.74, 0.36)	0.5	0.77	35	-0.41 (-1.31, 0.50)	0.38	0.66
Bacteroidetes	Barnesiellaceae	Barnesiella	86	0.54	0.68	-0.07 (-0.30, 0.16)	0.56	0.68	81	-0.23 (-0.69, 0.23)	0.32	0.53	86	0.23 (-0.50, 0.97)	0.53	0.72	89	-0.19 (-0.72, 0.34)	0.49	0.69	87	0.06 (-0.42, 0.54)	0.8	0.92	91	-0.10 (-0.62, 0.41)	0.7	0.89
Firmicutes	Lachnospiraceae	UC5-1-2E3	51	0.52	0.67	-0.08 (-0.34, 0.18)	0.56	0.68	50	-0.21 (-0.74, 0.33)	0.45	0.64	55	-0.36 (-1.09, 0.37)	0.35	0.57	60	-0.06 (-0.55, 0.44)	0.83	0.94	42	-0.36 (-0.88, 0.16)	0.18	0.45	48	-0.76 (-1.53, 0.02)	0.08	0.25
Bacteroidetes	Flavobacteriaceae	uncultured	13	0.23	0.36	-0.18 (-0.76, 0.39)	0.54	0.68	10				11				20				11				16
Proteobacteria	Idiomarinaceae	Idiomarina	44	<0.01	<0.01	0.12 (-0.27, 0.51)	0.55	0.68	44	0.78 (-0.13, 1.70)	0.12	0.29	48	0.99 (-0.45, 2.43)	0.13	0.32	38	0.85 (-0.16, 1.87)	0.1	0.25	46	0.31 (-0.63, 1.26)	0.51	0.78	47	-1.91 (-2.59, -1.22)	<0.01	<0.01
Firmicutes	Lachnospiraceae	Lachnospiraceae_UCG-001	98	0.28	0.43	0.04 (-0.09, 0.16)	0.57	0.69	96	0.12 (-0.12, 0.37)	0.31	0.52	99	-0.22 (-0.66, 0.22)	0.34	0.57	98	-0.10 (-0.40, 0.21)	0.54	0.73	99	0.03 (-0.19, 0.25)	0.8	0.92	98	0.35 (0.05, 0.66)	0.02	0.12
Firmicutes	Lachnospiraceae	Coprococcus_3	92	0.05	0.1	-0.04 (-0.18, 0.11)	0.63	0.76	87	-0.29 (-0.58, 0.00)	0.05	0.15	94	0.50 (-0.02, 1.02)	0.05	0.16	94	-0.23 (-0.60, 0.14)	0.23	0.45	96	0.02 (-0.22, 0.27)	0.85	0.92	91	0.01 (-0.35, 0.37)	0.95	0.97
Firmicutes	Ruminococcaceae	Ruminococcus_2	98	0.57	0.71	0.04 (-0.12, 0.20)	0.66	0.78	98	0.22 (-0.11, 0.55)	0.19	0.39	99	-0.20 (-0.73, 0.33)	0.46	0.65	97	0.18 (-0.24, 0.60)	0.4	0.64	99	0.01 (-0.27, 0.30)	0.92	0.95	98	-0.21 (-0.61, 0.18)	0.29	0.58
Firmicutes	Family_XIII	Family_XIII_UCG-001	44	0.59	0.71	0.06 (-0.19, 0.30)	0.66	0.78	32	-0.23 (-0.80, 0.33)	0.42	0.61	50	0.05 (-0.67, 0.77)	0.89	0.95	51	0.27 (-0.29, 0.84)	0.34	0.56	48	-0.13 (-0.59, 0.32)	0.56	0.82	46	0.31 (-0.30, 0.92)	0.32	0.58
Verrucomicrobia	Akkermansiaceae	Akkermansia	91	<0.01	0.01	-0.05 (-0.28, 0.18)	0.68	0.8	82	-0.08 (-0.54, 0.39)	0.74	0.85	93	0.19 (-0.55, 0.92)	0.61	0.8	92	0.31 (-0.21, 0.83)	0.23	0.45	96	-0.16 (-0.60, 0.28)	0.48	0.76	92	-0.63 (-1.25, -0.01)	0.05	0.22
Proteobacteria	Enterobacteriaceae	Klebsiella	83	<0.01	<0.01	-0.05 (-0.32, 0.21)	0.69	0.8	84	0.25 (-0.30, 0.80)	0.37	0.56	83	0.76 (-0.12, 1.63)	0.07	0.2	77	1.12 (0.36, 1.87)	<0.01	0.03	87	-0.48 (-1.15, 0.18)	0.16	0.42	87	-1.79 (-2.35, -1.23)	<0.01	<0.01
Bacteroidetes	Prevotellaceae	Prevotella_9	100	0.45	0.61	0.04 (-0.16, 0.25)	0.69	0.8	100	-0.45 (-0.89, -0.01)	0.05	0.15	100	0.54 (-0.13, 1.20)	0.1	0.25	100	-0.05 (-0.59, 0.49)	0.86	0.94	100	0.12 (-0.27, 0.51)	0.55	0.82	100	0.16 (-0.34, 0.65)	0.53	0.75
Firmicutes	Erysipelotrichaceae	Holdemanella	79	0.39	0.55	0.05 (-0.21, 0.31)	0.71	0.82	71	-0.28 (-0.89, 0.33)	0.36	0.56	81	0.35 (-0.55, 1.24)	0.43	0.63	77	-0.14 (-0.79, 0.52)	0.68	0.85	85	0.20 (-0.29, 0.68)	0.43	0.72	83	0.04 (-0.58, 0.66)	0.9	0.95
Actinobacteria	Coriobacteriaceae	Collinsella	99	0.02	0.05	-0.02 (-0.16, 0.12)	0.74	0.83	100	-0.26 (-0.52, -0.00)	0.05	0.15	99	0.33 (-0.15, 0.82)	0.16	0.35	99	0.51 (0.15, 0.86)	<0.01	0.03	100	-0.11 (-0.36, 0.15)	0.4	0.69	100	-0.34 (-0.68, 0.00)	0.06	0.24
Firmicutes	Ruminococcaceae	Negativibacillus	67	<0.01	<0.01	-0.04 (-0.26, 0.18)	0.74	0.83	65	-0.33 (-0.74, 0.09)	0.12	0.3	67	0.38 (-0.36, 1.12)	0.3	0.53	72	1.03 (0.51, 1.55)	<0.01	<0.01	61	-0.30 (-0.71, 0.12)	0.16	0.42	75	-0.67 (-1.12, -0.23)	<0.01	0.04
Firmicutes	Lachnospiraceae	Howardella	19	0.68	0.74	-0.08 (-0.52, 0.36)	0.73	0.83	8				20				24				27	0.07 (-0.59, 0.73)	0.83	0.92	16
Firmicutes	Ruminococcaceae	Anaerotruncus	40	0.01	0.04	-0.04 (-0.28, 0.21)	0.76	0.84	42	-0.43 (-0.87, 0.00)	0.05	0.15	42	0.65 (-0.07, 1.37)	0.07	0.2	40	0.26 (-0.37, 0.89)	0.41	0.65	32	-0.59 (-1.11, -0.06)	0.03	0.17	46	0.15 (-0.39, 0.69)	0.59	0.78
Firmicutes	Lachnospiraceae	[Ruminococcus]_gauvreauii_group	100	0.47	0.63	0.02 (-0.11, 0.15)	0.76	0.84	100	-0.14 (-0.39, 0.11)	0.27	0.49	99	0.02 (-0.42, 0.46)	0.94	0.95	100	0.07 (-0.23, 0.37)	0.64	0.82	100	-0.03 (-0.27, 0.21)	0.83	0.92	100	0.21 (-0.15, 0.56)	0.25	0.55
Actinobacteria	Eggerthellaceae	Slackia	30	0.03	0.07	-0.05 (-0.42, 0.31)	0.78	0.86	18				43	-0.69 (-1.77, 0.39)	0.25	0.49	24				38	-0.15 (-0.70, 0.40)	0.59	0.83	34	0.19 (-0.66, 1.04)	0.66	0.85
Firmicutes	Acidaminococcaceae	Phascolarctobacterium	99	0.49	0.65	-0.02 (-0.17, 0.13)	0.8	0.87	99	-0.05 (-0.31, 0.22)	0.74	0.85	97	-0.27 (-0.90, 0.37)	0.43	0.63	99	0.25 (-0.11, 0.61)	0.17	0.36	99	-0.09 (-0.40, 0.21)	0.56	0.82	99	-0.03 (-0.37, 0.31)	0.85	0.92
Firmicutes	Lachnospiraceae	Eisenbergiella	68	<0.01	<0.01	-0.03 (-0.26, 0.20)	0.81	0.87	64	-0.45 (-0.86, -0.03)	0.04	0.13	76	-0.03 (-0.68, 0.61)	0.93	0.95	69	1.15 (0.39, 1.92)	<0.01	0.03	63	0.04 (-0.42, 0.50)	0.86	0.92	71	-0.32 (-0.90, 0.27)	0.31	0.58
Bacteroidetes	Prevotellaceae	Prevotella_1	76	<0.01	<0.01	-0.03 (-0.30, 0.24)	0.82	0.87	71	-1.57 (-2.31, -0.82)	<0.01	<0.01	80	0.24 (-0.65, 1.12)	0.59	0.78	77	0.46 (-0.21, 1.13)	0.17	0.36	77	0.34 (-0.21, 0.89)	0.22	0.5	78	0.06 (-0.57, 0.69)	0.85	0.92
Firmicutes	Lachnospiraceae	Roseburia	100	0.34	0.5	0.01 (-0.08, 0.09)	0.83	0.88	100	0.02 (-0.15, 0.19)	0.82	0.89	100	-0.23 (-0.53, 0.07)	0.15	0.35	100	0.15 (-0.09, 0.39)	0.21	0.44	100	-0.03 (-0.18, 0.12)	0.71	0.89	100	0.14 (-0.06, 0.34)	0.17	0.45
Firmicutes	Ruminococcaceae	DTU089	61	<0.01	<0.01	-0.02 (-0.22, 0.18)	0.84	0.89	54	-0.61 (-0.98, -0.23)	<0.01	0.01	62	0.65 (-0.05, 1.35)	0.06	0.18	70	0.51 (0.05, 0.98)	0.02	0.11	58	0.17 (-0.24, 0.59)	0.41	0.7	68	-0.47 (-0.89, -0.05)	0.03	0.16
Firmicutes	Lachnospiraceae	Dorea	100	0.66	0.73	-0.01 (-0.09, 0.08)	0.89	0.93	100	-0.07 (-0.24, 0.09)	0.38	0.56	100	-0.14 (-0.49, 0.21)	0.46	0.65	100	-0.04 (-0.26, 0.19)	0.76	0.92	100	0.06 (-0.08, 0.20)	0.39	0.69	100	0.06 (-0.13, 0.25)	0.53	0.75
Firmicutes	Lachnospiraceae	Tyzzerella_4	64	0.47	0.63	-0.01 (-0.18, 0.17)	0.93	0.97	66	-0.08 (-0.41, 0.25)	0.64	0.79	67	-0.02 (-0.54, 0.49)	0.93	0.95	61	0.03 (-0.38, 0.44)	0.88	0.94	66	-0.06 (-0.41, 0.29)	0.73	0.89	63	0.16 (-0.27, 0.59)	0.46	0.71
Proteobacteria	Pasteurellaceae	Haemophilus	46	<0.01	<0.01	-0.01 (-0.33, 0.31)	0.95	0.97	41	-0.76 (-1.40, -0.11)	0.02	0.09	51	-1.67 (-2.45, -0.88)	<0.01	0.01	40	-0.64 (-1.30, 0.03)	0.07	0.2	50	0.69 (0.14, 1.23)	0.01	0.09	53	-0.04 (-0.69, 0.61)	0.91	0.95
Firmicutes	Erysipelotrichaceae	Faecalitalea	60	0.05	0.1	0.01 (-0.22, 0.23)	0.93	0.97	64	-0.23 (-0.59, 0.13)	0.21	0.44	68	0.27 (-0.28, 0.82)	0.32	0.56	55	0.19 (-0.47, 0.86)	0.56	0.74	52	0.23 (-0.25, 0.71)	0.34	0.65	67	-0.57 (-1.06, -0.08)	0.03	0.15
Proteobacteria	Desulfovibrionaceae	Desulfovibrio	25	0.05	0.1	0.02 (-0.46, 0.50)	0.94	0.97	16				25	1.85 (0.03, 3.67)	0.03	0.12	34	-0.67 (-1.74, 0.39)	0.25	0.47	27	-0.32 (-1.15, 0.51)	0.45	0.74	28	-0.61 (-1.63, 0.41)	0.25	0.55
Firmicutes	Erysipelotrichaceae	Coprobacillus	24	0.35	0.51	-0.01 (-0.39, 0.38)	0.98	0.98	25				28	0.19 (-0.85, 1.23)	0.72	0.87	22				23				24
Firmicutes	Ruminococcaceae	UBA1819	78	<0.01	<0.01	0.00 (-0.16, 0.17)	0.98	0.98	78	-0.51 (-0.79, -0.23)	<0.01	<0.01	82	0.48 (0.04, 0.92)	0.03	0.13	80	0.58 (0.13, 1.02)	<0.01	0.05	70	0.07 (-0.25, 0.39)	0.67	0.86	80	0.05 (-0.37, 0.47)	0.82	0.91
Firmicutes	Ruminococcaceae	Ruminiclostridium_5	100	0.33	0.49	0.00 (-0.08, 0.09)	0.99	0.99	100	0.06 (-0.10, 0.22)	0.48	0.65	100	0.05 (-0.23, 0.32)	0.72	0.87	100	0.01 (-0.20, 0.22)	0.91	0.96	100	-0.01 (-0.16, 0.15)	0.93	0.95	100	-0.18 (-0.38, 0.01)	0.07	0.24
Firmicutes	Ruminococcaceae	Faecalibacterium	100	0.66	0.73	-0.14 (-0.23, -0.06)	<0.01	<0.01	100	-0.03 (-0.20, 0.15)	0.77	0.86	100	-0.19 (-0.54, 0.16)	0.29	0.53	100	-0.26 (-0.48, -0.04)	0.03	0.11	100	-0.15 (-0.29, -0.01)	0.04	0.18	100	-0.19 (-0.39, 0.02)	0.08	0.25
Firmicutes	Lachnospiraceae	Lachnospiraceae_NK4A136_group	100	0.03	0.07	-0.21 (-0.32, -0.11)	<0.01	<0.01	100	-0.39 (-0.59, -0.19)	<0.01	<0.01	100	-0.44 (-0.73, -0.15)	<0.01	0.03	100	-0.27 (-0.52, -0.02)	0.04	0.15	100	0.02 (-0.18, 0.22)	0.84	0.92	100	-0.09 (-0.34, 0.16)	0.47	0.71
Firmicutes	Lachnospiraceae	Coprococcus_2	100	<0.01	0.02	-0.27 (-0.41, -0.13)	<0.01	<0.01	99	-0.46 (-0.73, -0.18)	<0.01	<0.01	100	-0.07 (-0.56, 0.42)	0.77	0.89	100	-0.66 (-0.97, -0.35)	<0.01	<0.01	100	-0.13 (-0.40, 0.15)	0.37	0.69	100	-0.14 (-0.47, 0.19)	0.41	0.68
Firmicutes	Erysipelotrichaceae	Erysipelatoclostridium	92	<0.01	<0.01	-0.30 (-0.47, -0.13)	<0.01	<0.01	97	-0.61 (-0.89, -0.34)	<0.01	<0.01	92	0.04 (-0.55, 0.63)	0.9	0.95	92	0.04 (-0.40, 0.47)	0.87	0.94	84	-0.09 (-0.52, 0.34)	0.67	0.86	93	-0.65 (-1.09, -0.22)	<0.01	0.04
Firmicutes	Ruminococcaceae	Ruminococcaceae_NK4A214_group	87	<0.01	<0.01	-0.31 (-0.51, -0.11)	<0.01	<0.01	73	-0.01 (-0.44, 0.42)	0.96	0.99	95	-0.61 (-1.12, -0.10)	0.03	0.13	89	-0.34 (-0.82, 0.14)	0.17	0.36	93	-0.58 (-0.92, -0.24)	<0.01	0.03	88	0.17 (-0.41, 0.75)	0.56	0.77
Bacteroidetes	Muribaculaceae	uncultured_bacterium	100	0.01	0.03	-0.34 (-0.53, -0.15)	<0.01	<0.01	100	-0.26 (-0.62, 0.11)	0.17	0.39	100	-0.23 (-0.80, 0.34)	0.45	0.64	100	-0.06 (-0.47, 0.35)	0.79	0.92	100	-0.26 (-0.64, 0.12)	0.18	0.45	100	-0.95 (-1.36, -0.55)	<0.01	<0.01
Firmicutes	Christensenellaceae	Christensenellaceae_R-7_group	98	0.08	0.16	-0.36 (-0.55, -0.18)	<0.01	<0.01	96	-0.30 (-0.64, 0.04)	0.09	0.23	100	-0.90 (-1.45, -0.35)	<0.01	0.03	98	-0.37 (-0.86, 0.13)	0.16	0.36	99	-0.17 (-0.52, 0.18)	0.33	0.65	98	-0.25 (-0.71, 0.22)	0.31	0.58
Firmicutes	Clostridiaceae_1	Clostridium_sensu_stricto_1	90	<0.01	<0.01	-0.37 (-0.61, -0.14)	<0.01	<0.01	84	-0.48 (-0.90, -0.05)	0.03	0.11	95	-2.11 (-2.75, -1.47)	<0.01	<0.01	89	-0.13 (-0.83, 0.57)	0.72	0.89	97	0.29 (-0.12, 0.70)	0.16	0.42	89	-1.12 (-1.62, -0.62)	<0.01	<0.01
Firmicutes	Peptostreptococcaceae	uncultured	88	0.12	0.22	-0.39 (-0.58, -0.19)	<0.01	<0.01	80	-0.13 (-0.53, 0.27)	0.53	0.69	91	-0.55 (-1.26, 0.16)	0.15	0.35	91	-0.41 (-0.86, 0.04)	0.09	0.24	89	-0.21 (-0.57, 0.16)	0.27	0.57	91	-0.78 (-1.21, -0.35)	<0.01	<0.01
Firmicutes	Ruminococcaceae	Ruminococcaceae_UCG-010	74	0.23	0.36	-0.39 (-0.63, -0.16)	<0.01	<0.01	56	-0.47 (-1.00, 0.05)	0.08	0.21	82	-0.87 (-1.59, -0.15)	0.04	0.14	80	-0.57 (-1.17, 0.03)	0.08	0.23	86	-0.22 (-0.62, 0.18)	0.29	0.6	70	-0.08 (-0.66, 0.50)	0.79	0.91
Firmicutes	Ruminococcaceae	Ruminiclostridium_6	97	<0.01	<0.01	-0.41 (-0.62, -0.20)	<0.01	<0.01	94	-1.05 (-1.46, -0.64)	<0.01	<0.01	98	-0.75 (-1.35, -0.15)	0.03	0.12	98	0.20 (-0.33, 0.74)	0.45	0.67	99	-0.38 (-0.83, 0.07)	0.1	0.33	96	-0.48 (-1.04, 0.07)	0.09	0.29
Firmicutes	Ruminococcaceae	Ruminococcaceae_UCG-014	92	<0.01	<0.01	-0.47 (-0.68, -0.26)	<0.01	<0.01	87	-1.05 (-1.46, -0.65)	<0.01	<0.01	95	-0.72 (-1.38, -0.05)	0.05	0.17	94	-0.04 (-0.57, 0.49)	0.88	0.94	95	-0.42 (-0.80, -0.03)	0.04	0.17	88	0.21 (-0.49, 0.90)	0.56	0.77
Bacteroidetes	Prevotellaceae	Paraprevotella	83	<0.01	<0.01	-0.49 (-0.73, -0.25)	<0.01	<0.01	78	-1.50 (-2.04, -0.95)	<0.01	<0.01	84	-0.08 (-0.75, 0.60)	0.82	0.91	82	0.23 (-0.43, 0.90)	0.48	0.69	92	-0.01 (-0.43, 0.40)	0.96	0.97	83	-0.83 (-1.41, -0.24)	<0.01	0.07
Firmicutes	Erysipelotrichaceae	Catenibacterium	70	0.64	0.73	-0.51 (-0.82, -0.21)	<0.01	<0.01	59	-0.84 (-1.48, -0.21)	<0.01	0.04	78	-1.05 (-1.95, -0.14)	0.04	0.14	68	-0.26 (-0.99, 0.46)	0.48	0.69	74	-0.93 (-1.52, -0.34)	<0.01	0.04	77	-0.02 (-0.79, 0.74)	0.95	0.97
Firmicutes	Ruminococcaceae	Ruminococcaceae_UCG-005	93	0.81	0.84	-0.52 (-0.70, -0.35)	<0.01	<0.01	87	-0.71 (-1.10, -0.32)	<0.01	<0.01	95	-0.12 (-0.71, 0.48)	0.71	0.87	94	-0.48 (-0.90, -0.06)	0.03	0.13	98	-0.52 (-0.81, -0.22)	<0.01	0.03	92	-0.65 (-1.08, -0.21)	<0.01	0.04
Firmicutes	Ruminococcaceae	CAG-352	75	0.63	0.73	-0.54 (-0.80, -0.29)	<0.01	<0.01	66	-1.05 (-1.72, -0.37)	<0.01	0.02	86	-0.75 (-1.48, -0.01)	0.07	0.21	75	-0.73 (-1.34, -0.13)	0.03	0.11	80	-0.49 (-0.95, -0.04)	0.04	0.17	74	-0.40 (-1.13, 0.33)	0.28	0.58
Firmicutes	Ruminococcaceae	Oscillospira	34	0.59	0.71	-0.57 (-0.91, -0.24)	<0.01	<0.01	32	-0.29 (-0.92, 0.35)	0.38	0.56	28	-1.70 (-2.86, -0.53)	0.03	0.12	46	-0.33 (-1.00, 0.35)	0.35	0.58	21				44	-0.71 (-1.42, 0.00)	0.06	0.24
Bacteroidetes	Barnesiellaceae	Coprobacter	42	<0.01	<0.01	-0.62 (-0.99, -0.25)	<0.01	<0.01	30	-0.99 (-1.85, -0.13)	0.02	0.09	45	0.06 (-1.11, 1.23)	0.92	0.95	45	-2.08 (-2.83, -1.33)	<0.01	<0.01	50	-0.57 (-1.27, 0.13)	0.11	0.34	45	0.10 (-0.67, 0.87)	0.81	0.91
Lentisphaerae	Victivallaceae	Victivallis	38	<0.01	<0.01	-0.64 (-1.03, -0.25)	<0.01	<0.01	21				32	-1.00 (-2.47, 0.47)	0.24	0.49	52	-1.42 (-2.19, -0.65)	<0.01	0.02	50	-0.72 (-1.33, -0.10)	0.03	0.15	37	0.85 (-0.14, 1.85)	0.08	0.26
Actinobacteria	Coriobacteriales_IS	uncultured	58	<0.01	<0.01	-0.71 (-1.00, -0.42)	<0.01	<0.01	46	0.42 (-0.17, 1.00)	0.16	0.36	58	-0.33 (-1.16, 0.50)	0.44	0.64	67	-0.57 (-1.21, 0.07)	0.1	0.25	57	-0.71 (-1.29, -0.13)	0.02	0.13	68	-1.33 (-1.96, -0.69)	<0.01	<0.01
Bacteroidetes	Prevotellaceae	unknown	21	<0.01	<0.01	-0.73 (-1.17, -0.29)	<0.01	<0.01	15				20				22				32	-1.29 (-2.18, -0.40)	0.01	0.09	16
Synergistetes	Synergistaceae	Cloacibacillus	30	<0.01	0.02	-0.78 (-1.15, -0.42)	<0.01	<0.01	24				30	-2.70 (-3.69, -1.71)	<0.01	<0.01	37	-0.24 (-1.22, 0.75)	0.64	0.82	25	-0.99 (-1.83, -0.14)	0.03	0.17	37	-0.35 (-1.12, 0.42)	0.38	0.66
Bacteroidetes	Prevotellaceae	Prevotella_2	56	<0.01	<0.01	-0.78 (-1.18, -0.38)	<0.01	<0.01	52	-2.68 (-3.28, -2.09)	<0.01	<0.01	64	-3.23 (-4.17, -2.28)	<0.01	<0.01	52	0.63 (-0.27, 1.54)	0.16	0.36	60	0.39 (-0.35, 1.12)	0.3	0.6	54	-0.46 (-1.13, 0.21)	0.18	0.45
Bacteroidetes	Barnesiellaceae	uncultured	19	<0.01	<0.01	-0.85 (-1.37, -0.33)	<0.01	<0.01	16				25				18				22				18
Firmicutes	Lachnospiraceae	Lachnospiraceae_AC2044_group	45	<0.01	<0.01	-0.92 (-1.27, -0.58)	<0.01	<0.01	33	-0.83 (-1.63, -0.03)	0.04	0.13	48	-1.33 (-2.34, -0.32)	0.04	0.14	51	-1.40 (-2.12, -0.68)	<0.01	0.01	53	-0.01 (-0.65, 0.63)	0.97	0.97	44	-0.47 (-1.13, 0.20)	0.18	0.45
Proteobacteria	uncultured	gut_metagenome	56	<0.01	<0.01	-1.05 (-1.41, -0.70)	<0.01	<0.01	51	-3.08 (-3.58, -2.58)	<0.01	<0.01	54	0.86 (-0.53, 2.24)	0.22	0.44	62	-0.68 (-1.49, 0.12)	0.11	0.26	53	-0.99 (-1.68, -0.30)	<0.01	0.08	63	0.12 (-0.66, 0.89)	0.76	0.91
Tenericutes	uncultured_organism	unknown	51	<0.01	<0.01	-1.36 (-1.71, -1.00)	<0.01	<0.01	36	0.63 (0.06, 1.20)	0.03	0.13	54	-2.58 (-3.46, -1.70)	<0.01	<0.01	55	-1.50 (-2.40, -0.61)	<0.01	0.03	63	-1.36 (-2.27, -0.45)	<0.01	0.07	51	-0.59 (-1.47, 0.30)	0.21	0.49
Bacteroidetes	Prevotellaceae	uncultured	28	<0.01	<0.01	-1.44 (-2.19, -0.69)	<0.01	<0.01	26	-1.30 (-2.10, -0.51)	<0.01	<0.01	32	-2.49 (-3.19, -1.79)	<0.01	0.02	24				35	-0.07 (-1.10, 0.96)	0.89	0.94	22
Firmicutes	Lachnospiraceae	[Bacteroides]_pectinophilus_group	34	0.03	0.07	-1.74 (-2.11, -1.38)	<0.01	<0.01	29	-1.01 (-1.57, -0.45)	<0.01	<0.01	38	-2.45 (-3.10, -1.80)	<0.01	<0.01	29	-1.21 (-2.26, -0.16)	0.04	0.15	43	0.01 (-0.65, 0.68)	0.97	0.97	30	-1.92 (-2.63, -1.21)	<0.01	<0.01
Bacteroidetes	Bacteroidaceae	Bacteroides	100	0.71	0.76	0.13 (0.06, 0.20)	<0.01	<0.01	100	0.13 (0.00, 0.25)	0.05	0.15	100	0.27 (0.03, 0.51)	0.03	0.12	100	0.07 (-0.12, 0.25)	0.48	0.69	100	0.15 (-0.01, 0.30)	0.06	0.24	100	0.14 (-0.03, 0.30)	0.1	0.29
Firmicutes	Lachnospiraceae	Blautia	100	0.56	0.69	0.13 (0.07, 0.19)	<0.01	<0.01	100	0.18 (0.07, 0.29)	<0.01	<0.01	100	0.09 (-0.11, 0.28)	0.37	0.59	100	0.18 (0.02, 0.34)	0.03	0.11	100	0.10 (-0.02, 0.22)	0.09	0.3	100	0.05 (-0.09, 0.20)	0.48	0.73
Firmicutes	Lachnospiraceae	Lachnoclostridium	100	0.18	0.3	0.17 (0.10, 0.24)	<0.01	<0.01	100	0.07 (-0.06, 0.20)	0.28	0.5	100	0.32 (0.07, 0.58)	0.01	0.07	100	0.18 (0.02, 0.34)	0.03	0.11	100	0.22 (0.08, 0.35)	<0.01	0.03	100	0.16 (-0.01, 0.33)	0.06	0.24
Firmicutes	Lachnospiraceae	uncultured	100	0.24	0.36	0.23 (0.14, 0.31)	<0.01	<0.01	100	0.31 (0.15, 0.48)	<0.01	<0.01	100	0.34 (0.00, 0.67)	0.04	0.15	100	0.10 (-0.10, 0.31)	0.32	0.56	100	0.16 (0.02, 0.31)	0.03	0.15	100	0.16 (-0.03, 0.35)	0.1	0.29
Firmicutes	Ruminococcaceae	Flavonifractor	93	0.03	0.07	0.24 (0.10, 0.38)	<0.01	<0.01	98	0.25 (0.03, 0.47)	0.03	0.11	91	0.29 (-0.22, 0.79)	0.25	0.5	91	0.61 (0.27, 0.95)	<0.01	<0.01	89	0.08 (-0.23, 0.38)	0.62	0.85	96	0.09 (-0.25, 0.43)	0.6	0.79
Proteobacteria	Enterobacteriaceae	Escherichia-Shigella	97	<0.01	<0.01	0.54 (0.30, 0.77)	<0.01	<0.01	98	0.14 (-0.32, 0.60)	0.56	0.72	97	2.13 (1.39, 2.86)	<0.01	<0.01	97	1.01 (0.32, 1.70)	<0.01	0.03	96	0.63 (0.18, 1.09)	<0.01	0.07	98	-0.52 (-1.02, -0.02)	0.05	0.22
Proteobacteria	Enterobacteriaceae	Enterobacter	58	<0.01	<0.01	0.61 (0.29, 0.92)	<0.01	<0.01	60	0.82 (0.26, 1.38)	<0.01	0.03	55	1.08 (0.24, 1.91)	<0.01	0.04	55	1.18 (0.39, 1.96)	<0.01	0.03	53	0.76 (0.12, 1.41)	0.02	0.13	70	-0.91 (-1.57, -0.24)	<0.01	0.07
Firmicutes	Lachnospiraceae	[Ruminococcus]_gnavus_group	87	<0.01	<0.01	0.68 (0.48, 0.87)	<0.01	<0.01	96	0.58 (0.28, 0.88)	<0.01	<0.01	86	0.25 (-0.37, 0.87)	0.41	0.62	84	0.98 (0.50, 1.46)	<0.01	<0.01	77	1.37 (0.84, 1.91)	<0.01	<0.01	92	-0.17 (-0.62, 0.27)	0.45	0.71
Firmicutes	Veillonellaceae	Megamonas	42	<0.01	<0.01	0.86 (0.46, 1.26)	<0.01	<0.01	43	-0.18 (-1.37, 1.02)	0.77	0.86	30	-2.27 (-3.43, -1.10)	<0.01	0.02	46	0.97 (-0.03, 1.97)	0.05	0.16	40	0.56 (-0.37, 1.48)	0.22	0.5	51	1.90 (0.83, 2.96)	<0.01	<0.01
Fusobacteria	Fusobacteriaceae	Fusobacterium	51	<0.01	<0.01	1.11 (0.71, 1.51)	<0.01	<0.01	66	-0.08 (-0.61, 0.46)	0.78	0.86	35	-3.37 (-4.68, -2.05)	<0.01	<0.01	56	4.10 (3.24, 4.96)	<0.01	<0.01	30	-0.18 (-1.02, 0.65)	0.67	0.86	63	1.30 (0.35, 2.25)	0.01	0.07
Firmicutes	Veillonellaceae	Megasphaera	20	<0.01	<0.01	1.25 (0.61, 1.89)	<0.01	<0.01	16				21				16				23				25	-1.30 (-2.49, -0.10)	0.04	0.2
Bacteroidetes	Muribaculaceae	gut_metagenome	7						6				6				9				6				7
Firmicutes	Acidaminococcaceae	Acidaminococcus	9						8				8				12				9				11
Firmicutes	unknown	unknown	5						2				6				6				9				2

## Sheet: ST2
Supplemental Table 3. Uniref90_genefamily* and gene name used in the Secondary Bile Acid pathway
Uniref90_genefamily	Description
UniRef90_R7NJY1	Bile acid 7-dehydroxylase 1/3
UniRef90_K0YYL5
UniRef90_R6R2D2	Dehydrogenases with different specificities (Related to short-chain alcohol dehydrogenases)
UniRef90_R5FS88
UniRef90_R6YY67	Penicillin V acylase-like amidase
UniRef90_R5QET9
UniRef90_R5AU39
UniRef90_D7GRT2	Dehydrogenases with different specificities (Related to short-chain alcohol dehydrogenases)
UniRef90_R5B4U2	Bile acid-inducible operon protein CD
UniRef90_F6C9K2	Linear amide C-N hydrolase, choloylglycine hydrolase family protein
UniRef90_R6LNP3	Flavoprotein family protein
UniRef90_R5B4Y9
UniRef90_R6P8R5
UniRef90_B0NI17	Bile acid 7-dehydroxylase 1/3
UniRef90_R5TY27	Pyridine nucleotide-disulfide oxidoreductase
UniRef90_UPI000463B766
UniRef90_R9MDG8
UniRef90_R5TAE0	NADH oxidase
UniRef90_R5AU51
UniRef90_R9JWQ8
UniRef90_V8BZ26
UniRef90_UPI0002E75204
UniRef90_D4LGZ3	Dehydrogenases with different specificities (Related to short-chain alcohol dehydrogenases)
UniRef90_R5D071
UniRef90_G1WLB3
UniRef90_P19409	Bile acid-coenzyme A ligase
UniRef90_R9IUF6
UniRef90_R7AD75	Bile salt hydrolase
UniRef90_S2Y4K1	HI0933 family flavoprotein
UniRef90_S6CF57	Choloylglycine hydrolase
UniRef90_R6NWT0	Bile salt hydrolase
UniRef90_R5XQP4	Pyridine nucleotide-disulfide oxidoreductase
UniRef90_R6SLI1
UniRef90_R7FWS2	Flavoprotein family protein
UniRef90_P07914	Bile acid 7-dehydroxylase 1/3
UniRef90_R5TLL6	Flavoprotein family protein
UniRef90_D2QAA6	Conjugated bile salt hydrolase
UniRef90_P19412	Bile acid 7-alpha dehydratase
UniRef90_R6XQG7	Flavoprotein family protein
UniRef90_F7JJX4
UniRef90_S2XY50
UniRef90_R6STJ1	Dehydrogenases with different specificities (Related to short-chain alcohol dehydrogenases)
UniRef90_R6HJ74	Linear amide C-N hydrolase choloylglycine hydrolase family protein
UniRef90_R5TKT5	Bile acid 7-dehydroxylase 1/3
UniRef90_U2PMF4	Putative NADH oxidase
UniRef90_R6A2J0	Linear amide C-N hydrolase choloylglycine hydrolase family protein
UniRef90_B0NAQ4	Flavoprotein family protein
UniRef90_R5AWZ9	BaiK
UniRef90_F7UY95	Predicted acyl-CoA transferase
UniRef90_C8WPU7	AMP-dependent synthetase and ligase
UniRef90_R6BIQ6	Bile acid 7-dehydroxylase 1/3
UniRef90_R6N9K2
UniRef90_E7GCZ0	7-alpha-hydroxysteroid dehydrogenase
UniRef90_R6WN40	Bile acid 7-dehydroxylase 1/3
UniRef90_R7D2W4	Linear amide C-N hydrolase choloylglycine hydrolase family protein
UniRef90_R6PEY8
UniRef90_E4R3P1	CbaH
UniRef90_P19410	Bile acid-inducible operon protein CD
UniRef90_R5B4T4
UniRef90_C4FEW7	Linear amide C-N hydrolase, choloylglycine hydrolase family protein
UniRef90_R5B9W8	Bile acid 7-dehydroxylase 1/3
UniRef90_R6D564
UniRef90_R5IVT8
UniRef90_R6ZBD5
UniRef90_C8WNN4	L-carnitine dehydratase/bile acid-inducible protein F
UniRef90_P19413	Bile acid-CoA hydrolase
*Baris E. Suzek, Yuqi Wang, Hongzhan Huang, Peter B. McGarvey, Cathy H. Wu, the UniProt Consortium, UniRef clusters: a comprehensive and scalable alternative for improving sequence similarity searches, Bioinformatics, Volume 31, Issue 6, 15 March 2015, Pages 926–932, https://doi.org/10.1093/bioinformatics/btu739

## Sheet: ST3
Supplemental Table 3. Uniref90_genefamily* and gene name used in the Carbohydrate pathway
Uniref90_genefamily	Description
UniRef90_D4LJ55	Sugar phosphate isomerases/epimerases
UniRef90_F8LI42	Glucan 1,6-alpha-glucosidase (Dextran glucosidase) (Exo-1,6-alpha-glucosidase) (Glucodextranase)
UniRef90_D7GR57	Phosphotransferase System HPr (HPr) Family
UniRef90_D4LAD4	Beta-1,4-xylanase
UniRef90_D7GTR3	Sugar fermentation stimulation protein homolog
UniRef90_P58423	Fructose-6-phosphate aldolase 1
UniRef90_D4M4H2	Isoamylase
UniRef90_Q89YP2	Pullulanase
UniRef90_A6L9P3
UniRef90_G2SXK1	CBS domain-containing protein
UniRef90_D4MUA3	Phosphotransferase System HPr (HPr) Family
UniRef90_A3CR25	Type II secretory pathway, pullulanase PulA glycosidase, putative
UniRef90_D4J5I2	Sugar kinases, ribokinase family
UniRef90_D4L8Y0	Type II secretory pathway, pullulanase PulA and related glycosidases
UniRef90_D4KI70	Fucose dissimilation pathway protein FucU
UniRef90_D4IQH2	Predicted sugar phosphatases of the HAD superfamily
UniRef90_G2T0S1
UniRef90_C4ZAT2	Pullulanase
UniRef90_Q2NH60	2-phosphoglycerate kinase
UniRef90_E6SR82	Glycoside hydrolase family 31
UniRef90_F6A0C5	RbsD/FucU transport family protein
UniRef90_D2Q7J0	ApuB Amylopullulanase
UniRef90_E3GG88	Sugar fermentation stimulation protein homolog
UniRef90_A6TEC0	Autoinducer 2 kinase LsrK
UniRef90_Q64NE0	Beta-glucanase
UniRef90_A5UM67	Sugar fermentation stimulation protein homolog
UniRef90_A4VU32
UniRef90_D6CWY9	Beta-xylosidase
UniRef90_D2Q7E5	AglL Glycosyl hydrolases family 31, Alpha-glucosidase
UniRef90_D6CZT3	Beta-xylosidase
UniRef90_C4ZFS8	Glucan 1,6-alpha-glucosidase
UniRef90_D2Q8G2	GlgX2 Glycogen operon protein glgX
UniRef90_D7GQ01	Predicted phosphosugar isomerases
UniRef90_D4JRI7	Sugar kinases, ribokinase family
UniRef90_P0AF25	Ribonucleotide monophosphatase NagD
UniRef90_Q0SZN3	Glycogen debranching enzyme
UniRef90_D4J1V2	Beta-xylosidase
UniRef90_P58424	Fructose-6-phosphate aldolase 2
UniRef90_D6DLH9	Sugar phosphate isomerases/epimerases
UniRef90_D4KWF6	Alpha-glucosidases, family 31 of glycosyl hydrolases
UniRef90_A4W8H0	Fructose-6-phosphate aldolase
UniRef90_F5X4H9	Glucan 1,6-alpha-glucosidase
UniRef90_Q8XAY5	Autoinducer 2 kinase LsrK
UniRef90_A9KR29	RbsD or FucU transport
UniRef90_C4ZDY0	Sugar fermentation stimulation protein A
UniRef90_D4JN74	Sugar fermentation stimulation protein homolog
UniRef90_D4LTV7	Type II secretory pathway, pullulanase PulA and related glycosidases
UniRef90_D4KQF3	Type II secretory pathway, pullulanase PulA and related glycosidases
UniRef90_D4LN09	Predicted sugar phosphatases of the HAD superfamily
UniRef90_D4JVD8	Alpha-glucosidases, family 31 of glycosyl hydrolases
UniRef90_X5GC42	Autoinducer 2 aldolase
UniRef90_Q4QL46	Sugar fermentation stimulation protein homolog
UniRef90_D4KJF9	Pullulanase, type I
UniRef90_D2Q7U6	Beta-xylosidase or endo-arabinase
UniRef90_G4Q879	Sugar fermentation stimulation protein homolog
UniRef90_A6L4F6	Glycoside hydrolase family 31, candidate alpha-glycosidase
UniRef90_D2RMV0	CBS domain containing membrane protein
UniRef90_P58358	Periplasmic protein TorT
UniRef90_Q8A3Q4	Arabinan endo-1,5-alpha-L-arabinosidase
UniRef90_A8AXX2	Neopullulanase alpha amylase domain
UniRef90_A6KZ31	Glycoside hydrolase family 43
UniRef90_Q8X844	Fructoselysine 6-phosphate deglycase
UniRef90_Q5LIF9	Arabinan endo-1,5-alpha-L-arabinosidase
UniRef90_D0J326	Carboxyvinyl-carboxyphosphonate
UniRef90_D4KPG2	Beta-xylosidase
UniRef90_D4LCI4	Sugar kinases, ribokinase family
UniRef90_E3EQ52	Mucin desulfatase
UniRef90_D6DLH8	Sugar phosphate isomerases/epimerases
UniRef90_D9SW39	Glycoside hydrolase family 31
UniRef90_Q8G7R4	Possible endo-1,5-alpha-L-arabinosidase
UniRef90_A6T4T5	Sugar fermentation stimulation protein homolog
UniRef90_E8MF12	N-acetylhexosamine 1-kinase
UniRef90_Q8A4H7	Alpha-glucuronidase
UniRef90_D3R1S1	Glycosyl hydrolase, family 31
UniRef90_Q5FL63	Amylopullulanase
UniRef90_D4LYT4	Alpha-glucosidases, family 31 of glycosyl hydrolases
UniRef90_D4LE21	Sugar fermentation stimulation protein homolog
UniRef90_G0VR41	HAD-superfamily hydrolase
UniRef90_A5UJB8	Cyclic 2,3-diphosphoglycerate synthetase
UniRef90_D4L018	Phosphotransferase System HPr (HPr) Family
UniRef90_D4JDT3	Predicted transcriptional regulator, contains C-terminal CBS domains
UniRef90_F9Z3P7	Arabinan endo-1,5-alpha-L-arabinosidase
UniRef90_D4KDU6	Transaldolase
UniRef90_D4LMX8	Sugar fermentation stimulation protein homolog
UniRef90_D2RL63	HAD-superfamily hydrolase, subfamily IIA
UniRef90_F8DJ84	CBS domain protein
UniRef90_D7GPD9	Trehalose and maltose hydrolases (Possible phosphorylases)
UniRef90_B8DW07	Glycogen debranching enzyme GlgX
UniRef90_C4Z145	Glycoside Hydrolase Family 13 candidate a-glycosidase (Amylase-related)
UniRef90_E4T2W7	Glycoside hydrolase family 43
UniRef90_C4ZI55	Glycogen debranching enzyme GlgX
UniRef90_D6D5C2	Alpha-glucuronidase
UniRef90_P45541	Protein FrlC
UniRef90_D4M4Y8	Type II secretory pathway, pullulanase PulA and related glycosidases
UniRef90_Q2NFG2	Sugar fermentation stimulation protein homolog
UniRef90_D6ZY11	RbsD or FucU transport
UniRef90_D4K0L2	Sugar phosphate isomerases/epimerases
UniRef90_E6UD94	Glycoside hydrolase family 31
UniRef90_H6PBZ4	CBS-domain-containing membrane protein
UniRef90_D4KDQ0	Glycosidases
UniRef90_G0VME8	Sugar fermentation stimulation protein homolog
UniRef90_D4KJF5	Trehalose and maltose hydrolases (Possible phosphorylases)
UniRef90_D4KHL5	Type II secretory pathway, pullulanase PulA and related glycosidases
UniRef90_G4Q6P1	Acetoin utilization protein acuB
UniRef90_D4LD35	Type II secretory pathway, pullulanase PulA and related glycosidases
UniRef90_H2IEM6	Myo-inositol catabolism protein
UniRef90_D4KHY6	CBS domain
UniRef90_Q8X839	Fructoselysine kinase
UniRef90_D6DLI3	Sugar kinases, ribokinase family
UniRef90_D4LPL8	Type II secretory pathway, pullulanase PulA and related glycosidases
UniRef90_D6DBC7	Alpha-glucosidases, family 31 of glycosyl hydrolases
UniRef90_G4Q2Q2	N-acetylglucosamine metabolism protein
UniRef90_D4MYB2	Sugar phosphate isomerases/epimerases
UniRef90_D1BQ52	Sugar fermentation stimulation protein
UniRef90_D4LUQ2	Type II secretory pathway, pullulanase PulA and related glycosidases
UniRef90_P39362	Protein SgcE
UniRef90_E3GH92
UniRef90_D2RKU8	Sugar fermentation stimulation protein homolog
UniRef90_D4J9W4	Predicted sugar phosphatases of the HAD superfamily
UniRef90_Q9CHM7	Amylopullulanase
UniRef90_A8AUG1	Pullulanase, type I
UniRef90_A6KWX5	Glycoside hydrolase family 31, candidate alpha-glycosidase
UniRef90_A6L4Q7	Glycoside hydrolase family 13, candidate pullulanase
UniRef90_Q5FMB7	Glucan 1,6-alpha-glucosidase
UniRef90_A6L2H7	Arabinan endo-1,5-alpha-L-arabinosidase
UniRef90_S6C6L3	Sugar fermentation stimulation protein
UniRef90_A5ULB8	2-phosphoglycerate kinase
UniRef90_D4L1G8	Listeria/Bacterioides repeat
UniRef90_D6CY86	Arabinan endo-1,5-alpha-L-arabinosidase
UniRef90_D4LNS7	Fucose dissimilation pathway protein FucU
UniRef90_D4M487	Phosphotransferase System HPr (HPr) Family
UniRef90_D2Q7F3	AglL Glycosyl hydrolases family 31, Alpha-glucosidase
UniRef90_D4LNJ4	Alpha-glucosidases, family 31 of glycosyl hydrolases
UniRef90_D4KHL4	Type II secretory pathway, pullulanase PulA and related glycosidases
UniRef90_A7ZHN7	Sugar fermentation stimulation protein A
UniRef90_D4JSL9	Fucose dissimilation pathway protein FucU
UniRef90_F8DK46	Glucan 1,6-alpha-glucosidase
UniRef90_D4J4H5	Sugar fermentation stimulation protein homolog
UniRef90_D4M443	Glycosidases
UniRef90_D6ZXG2	Glycogen debranching enzyme GlgX
UniRef90_D6DHI9	Phosphotransferase System HPr (HPr) Family
UniRef90_Q9CID5	Trehalose 6-phosphate phosphorylase
UniRef90_G8P7Q3	Glucan 1,6-alpha-glucosidase
UniRef90_A6KXN7	Glycoside hydrolase family 31, candidate alpha-glycosidase
UniRef90_F8DFJ3	Pullulanase, type I
UniRef90_P31434	Alpha-xylosidase
UniRef90_G2T3C2	Glycogen operon protein GlgX
UniRef90_D4J480	Phosphotransferase System HPr (HPr) Family
UniRef90_G2T1X8	Phosphotransferase system, phosphocarrier protein HPr
UniRef90_D4M3C3	Fucose dissimilation pathway protein FucU
UniRef90_D2QA57	Glycosyl hydrolase
UniRef90_P77154	Uncharacterized glycosyl hydrolase YcjT
UniRef90_C0BR42
UniRef90_D2BKE4	Glucan 1,6-alpha-glucosidase
UniRef90_D2QA01	Glycogen operon protein GlgX
UniRef90_P64462	Autoinducer 2-degrading protein LsrG
UniRef90_Q5FI03	Neopullulanase
UniRef90_E6SMV7	Arabinan endo-1,5-alpha-L-arabinosidase
UniRef90_A6LGJ4	Glycoside hydrolase family 31, candidate alpha-glycosidase
UniRef90_D4KHY5	ACT domain
UniRef90_Q2NHT6	Cyclic 2,3-diphosphoglycerate synthetase
UniRef90_D4KQ28	Alpha-glucosidases, family 31 of glycosyl hydrolases
UniRef90_B2UPN2	RbsD or FucU transport
UniRef90_A7ZLX4	Uncharacterized aldolase LsrF
UniRef90_G2SLS1	Alpha-amylase
UniRef90_D4KVN6	DNA-binding protein, stimulates sugar fermentation
*Baris E. Suzek, Yuqi Wang, Hongzhan Huang, Peter B. McGarvey, Cathy H. Wu, the UniProt Consortium, UniRef clusters: a comprehensive and scalable alternative for improving sequence similarity searches, Bioinformatics, Volume 31, Issue 6, 15 March 2015, Pages 926–932, https://doi.org/10.1093/bioinformatics/btu739

## Sheet: ST4
Supplemental Table 4. Demographics for MEC APS participants for which fecal samples were analyzed for metagenomics.
	NAFLD Status
	No (n=13)	Yes (n=14)	(Missing) (n=3)	Total (n=30)	p value
Sex					0.341
Female	10 (77%)	9 (64%)	1 (33%)	20 (67%)
Male	3 (23%)	5 (36%)	2 (67%)	10 (33%)
Ethnicity					0.638
Japanese American	3 (23%)	3 (21%)	0 (0%)	6 (20%)
African American	3 (23%)	3 (21%)	0 (0%)	6 (20%)
White	2 (15%)	2 (14%)	2 (67%)	6 (20%)
Latino	3 (23%)	3 (21%)	0 (0%)	6 (20%)
Native Hawaiian	2 (15%)	3 (21%)	1 (33%)	6 (20%)
Alcohol intake, g/d					< 0.001
Mean (SD)	5.6 (7.5)	1.2 (2.8)	50.6 (30.2)	8.1 (17.4)
Median (Q1, Q3)	1.9 (0.02, 8.8)	0.06 (0.03, 0.6)	33.8 (33.2, 59.6)	0.5 (0.02, 7.9)
Range	0.001 - 22.6	0.003 - 9.8	32.5 - 85.5	0.001 - 85.5
% Liver fat
Mean (SD)	2.0 (0.3)	14.9 (2.6)	4.2 (3.3)	8.3 (6.6)
Median (Q1, Q3)	2.1 (1.7, 2.2)	15.2 (12.9, 16.5)	2.5 (2.3, 5.3)	5.3 (2.1, 14.5)
Range	1.5 - 2.5	10.1 - 18.6	2.1- 8.16	1.5 - 18.6

## Sheet: ST5
Supplemental Table 5. Imputed functional pathways of GM that are associated with liver fat overall or within specific sex-ethnic groups in MEC-APS. Reported q values are based on the Benjamini-Hochberg FDR correction for multiple comparisons for the pathway coefficient in a linear model of percent liver fat on each pathway, adjusted for sex, ethnicity, and percent total fat mass., An asterisk ind…
Pathway	Ethnicity	Sex	n	coefficient	q value
Carbohydrate Metabolism	All	All	1529	0.34	0.069*
Carbohydrate Metabolism	Japanese American	Male	206	1.5	0.025*
Butyrate Kinase	All	All	1529	0.04	0.92
Butyrate Kinase	Native Hawaiian	Female	131	1.37	0.086*
Secondary bile acid biosynthesis	All	All	1529	0.38	0.046*
Glycine, serine and threonine metabolism	All	All	1529	0.13	0.566
Glycine, serine and threonine metabolism	Native Hawaiian	Female	131	1.58	0.046*
Taurine and hypotaurine metabolism	All	All	1529	0.13	0.566
Taurine and hypotaurine metabolism	Native Hawaiian	Female	131	1.38	0.069*
Branched chain amino acids	All	All	1529	-0.04	0.92
Branched chain amino acids	Native Hawaiian	Female	131	1.31	0.086*
Fatty acid synthesis	All	All	1529	0.03	0.931
Fatty acid synthesis	Native Hawaiian	Female	131	1.38	0.069*
Lipopolysaccharide synthesis	All	All	1529	0.23	0.208
Ethanol production	All	All	1529	-0.29	0.122
Ethanol production	Latino	Female	166	-1	0.069*
Nitrous Oxide Reductase	All	All	1529	-0.2	0.362
Nitrous Oxide Reductase	Native Hawaiian	Male	112	1.09	0.069*
Dissimilatory Nitrate Reduction	All	All	1529	0.21	0.287
Dissimilatory Sulfur Metabolism	All	All	1529	-0.06	0.855
SOD-A	All	All	1529	-0.024	0.953

## Sheet: ST6
Supplemental Table 6. The distribution of metagenomic sequencing reads by ethnicity/race in the MEC APS.
	Japanese American (n=6)	African American (n=6)	White (n=6)	Latino (n=6)	Native Hawaiian (n=6)	Total (n=30)	p value
Raw sequences1							0.274
Mean (SD)	22.3 (2.5)	19.8 (2.5)	20.3 (3.2)	20.5 (4.0)	18.5 (1.2)	20.3 (2.9)
Median (Q1, Q3)	22.0 (21.0, 23.1)	19.1 (18.7, 19.9)	20.1 (19.2, 21.5)	20.4 (18.3, 24.0)	18.3 (17.7, 18.6)	19.5 (18.3, 22.1)
Range	19.2 - 26.4	17.2 - 24.5	15.5 - 25.3	14.7 - 24.6	17.5 - 20.8	14.7 - 26.4
Final sequences1							0.267
Mean (SD)	22.2 (2.5)	19.7 (2.5)	20.2 (3.2)	20.4 (4.0)	18.4 (1.2)	20.2 (2.9)
Median (Q1, Q3)	21.9 (20.9, 23.0)	19.1 (18.6, 19.8)	19.9 (19.1, 21.3)	20.3 (18.2, 23.9)	18.2 (17.6, 18.5)	19.4 (18.2, 22.0)
Range	19.1 - 26.3	17.1 - 24.4	15.4 - 25.2	14.6 - 24.5	17.4 - 20.6	14.6 - 26.3
Mapped sequences1							0.272
Mean (SD)	17.8 (2.4)	14.3 (3.2)	15.3 (3.1)	14.8 (4.0)	14.5 (1.4)	15.33 (3.02)
Median (Q1, Q3)	17.8 (16.1, 19.3)	14.5 (12.5, 16.0)	14.9 (13.4, 17.5)	15.2 (12.4, 17.4)	14.4 (14.0, 14.8)	15.06 (13.40, 17.58)
Range	14.6 - 20.9	9.5 - 18.7	11.1 - 19.2	9.2 – 20.0	12.60 - 16.96	9.17 - 20.91
Unique gene families2							0.913
Mean (SD)	206.7 (69.0)	209.7 (47.5)	231.5 (48.5)	219.4 (32.4)	212.8 (41.2)	216.0 (46.5)
Median (Q1, Q3)	198.0 (192.7, 214.5)	210.0 (183.7, 235.9)	235.7 (205.0, 252.0)	212.3 (194.6, 233.2)	207.6 (179.0, 246.5)	210.7 (192.6, 245.0)
Range	109.5 - 324.1	142.1 - 276.6	162.4 - 303.2	190.1 - 272.8	167.4 - 265.1	109.5 - 324.1
1 Expressed in millions
2 Expressed in thousands

## Sheet: ST7
Supplemental Table 7. The association of alanine aminotransferase (ALT) with genera that were significantly enriched with liverfat.
phylum	family	genus	Japanese American	African American	White	Latino	Native Hawaiian
Actinobacteria	Coriobacteriaceae	Collinsella			0.17 (-0.09, 0.43), p=0.196, q=0.351
Actinobacteria	Coriobacteriales_IS	uncultured					-0.51 (-0.98, -0.04), p=0.031, q=0.071
Bacteroidetes	Bacteroidales_RF16_group	uncultured_bacterium		1.36 (0.14, 2.58), p=0.070, q=0.145
Bacteroidetes	Barnesiellaceae	Coprobacter			0.26 (-1.10, 1.62), p=0.702, q=0.731
Bacteroidetes	Marinifilaceae	Odoribacter		-0.78 (-1.06, -0.50), p<0.01, q<0.01*
Bacteroidetes	Muribaculaceae	uncultured_bacterium					-0.90 (-1.35, -0.46), p<0.01, q<0.01*
Bacteroidetes	Prevotellaceae	Alloprevotella			-0.74 (-1.65, 0.16), p=0.096, q=0.218	1.45 (0.63, 2.27), p<0.01, q=0.020*
Bacteroidetes	Prevotellaceae	Paraprevotella	0.15 (-0.41, 0.71), p=0.593, q=0.674
Bacteroidetes	Prevotellaceae	Prevotella_1	-0.05 (-0.64, 0.54), p=0.873, q=0.909
Bacteroidetes	Prevotellaceae	Prevotella_2	-0.39 (-0.88, 0.10), p=0.121, q=0.215	-2.14 (-3.31, -0.97), p<0.01, q<0.01*
Bacteroidetes	Prevotellaceae	Prevotella_7		-0.36 (-1.21, 0.49), p=0.398, q=0.435
Bacteroidetes	Prevotellaceae	uncultured	-0.42 (-1.41, 0.56), p=0.407, q=0.485	0.61 (-0.61, 1.82), p=0.311, q=0.358
Bacteroidetes	unknown	unknown	0.27 (-0.22, 0.76), p=0.269, q=0.374				-0.33 (-1.02, 0.36), p=0.342, q=0.396
Firmicutes	Christensenellaceae	Christensenellaceae_R-7_group		-0.57 (-1.01, -0.12), p=0.014, q=0.040*
Firmicutes	Clostridiaceae_1	Clostridium_sensu_stricto_1		-0.71 (-1.39, -0.03), p=0.043, q=0.099			-0.37 (-1.11, 0.37), p=0.332, q=0.396
Firmicutes	Clostridiales_vadinBB60_group	uncultured_bacterium			-0.14 (-0.85, 0.56), p=0.696, q=0.731
Firmicutes	Erysipelotrichaceae	Catenibacterium	-0.85 (-1.58, -0.11), p=0.029, q=0.061			0.05 (-0.52, 0.61), p=0.875, q=0.875
Firmicutes	Erysipelotrichaceae	Erysipelatoclostridium	-0.01 (-0.35, 0.34), p=0.971, q=0.971				-0.05 (-0.53, 0.42), p=0.829, q=0.829
Firmicutes	Family_XIII	Family_XIII_AD3011_group	-0.96 (-1.63, -0.29), p<0.01, q=0.017*
Firmicutes	Lachnospiraceae	[Bacteroides]_pectinophilus_group	-0.36 (-0.87, 0.15), p=0.158, q=0.232	1.06 (-0.20, 2.33), p=0.115, q=0.177			-1.98 (-3.40, -0.56), p=0.017, q=0.045*
Firmicutes	Lachnospiraceae	[Eubacterium]_eligens_group	-0.11 (-0.38, 0.15), p=0.393, q=0.485	-0.30 (-0.64, 0.04), p=0.093, q=0.164
Firmicutes	Lachnospiraceae	[Eubacterium]_oxidoreducens_group			-0.15 (-0.54, 0.25), p=0.472, q=0.590
Firmicutes	Lachnospiraceae	[Ruminococcus]_gnavus_group	0.34 (0.06, 0.62), p=0.018, q=0.041*		0.52 (0.14, 0.90), p<0.01, q=0.028*	0.69 (0.19, 1.18), p<0.01, q=0.020*
Firmicutes	Lachnospiraceae	Anaerostipes		-0.22 (-0.42, -0.02), p=0.032, q=0.083
Firmicutes	Lachnospiraceae	Blautia	0.16 (0.05, 0.27), p<0.01, q=0.015*
Firmicutes	Lachnospiraceae	Butyrivibrio			-0.19 (-0.67, 0.30), p=0.455, q=0.590
Firmicutes	Lachnospiraceae	Coprococcus_1		0.47 (-0.10, 1.05), p=0.100, q=0.164
Firmicutes	Lachnospiraceae	Coprococcus_2	-0.47 (-0.78, -0.15), p<0.01, q=0.015*		-0.72 (-1.06, -0.39), p<0.01, q<0.01*
Firmicutes	Lachnospiraceae	Eisenbergiella			-0.89 (-1.29, -0.49), p<0.01, q<0.01*
Firmicutes	Lachnospiraceae	Lachnoclostridium				0.17 (0.03, 0.31), p=0.018, q=0.032*
Firmicutes	Lachnospiraceae	Lachnospira		-0.06 (-0.40, 0.29), p=0.742, q=0.742	-0.21 (-0.59, 0.17), p=0.272, q=0.426
Firmicutes	Lachnospiraceae	Lachnospiraceae_AC2044_group			-2.12 (-2.76, -1.49), p<0.01, q<0.01*
Firmicutes	Lachnospiraceae	Lachnospiraceae_ND3007_group			-0.11 (-0.50, 0.28), p=0.589, q=0.671
Firmicutes	Lachnospiraceae	Lachnospiraceae_NK4A136_group	-0.34 (-0.58, -0.10), p<0.01, q=0.015*	0.15 (-0.08, 0.39), p=0.199, q=0.270
Firmicutes	Lachnospiraceae	Lachnospiraceae_UCG-003	-2.59 (-3.36, -1.81), p<0.01, q<0.01*	0.63 (-0.27, 1.52), p=0.173, q=0.249
Firmicutes	Lachnospiraceae	Lachnospiraceae_UCG-008				-0.02 (-0.16, 0.12), p=0.776, q=0.875
Firmicutes	Lachnospiraceae	Shuttleworthia	-0.92 (-1.57, -0.26), p<0.01, q=0.017*
Firmicutes	Lachnospiraceae	Tyzzerella		0.20 (-0.60, 1.01), p=0.620, q=0.648	0.12 (-0.32, 0.56), p=0.591, q=0.671
Firmicutes	Lachnospiraceae	uncultured	0.12 (-0.04, 0.28), p=0.144, q=0.232
Firmicutes	Lactobacillaceae	Lactobacillus		1.71 (0.71, 2.70), p<0.01, q=0.010*			3.10 (1.89, 4.31), p<0.01, q<0.01*
Firmicutes	Peptostreptococcaceae	uncultured					-0.28 (-0.74, 0.18), p=0.247, q=0.360
Firmicutes	Ruminococcaceae	[Eubacterium]_coprostanoligenes_group		-0.27 (-0.59, 0.05), p=0.098, q=0.164
Firmicutes	Ruminococcaceae	CAG-352	-1.25 (-2.21, -0.30), p=0.018, q=0.041*
Firmicutes	Ruminococcaceae	DTU089	-0.17 (-0.56, 0.22), p=0.382, q=0.485
Firmicutes	Ruminococcaceae	Flavonifractor			0.16 (-0.11, 0.42), p=0.245, q=0.409
Firmicutes	Ruminococcaceae	Intestinimonas					0.22 (-0.26, 0.71), p=0.364, q=0.396
Firmicutes	Ruminococcaceae	Negativibacillus			-0.06 (-0.53, 0.42), p=0.808, q=0.808		-0.21 (-0.66, 0.25), p=0.371, q=0.396
Firmicutes	Ruminococcaceae	Ruminiclostridium_6	-1.39 (-1.78, -0.99), p<0.01, q<0.01*
Firmicutes	Ruminococcaceae	Ruminococcaceae_NK4A214_group				-0.41 (-0.79, -0.03), p=0.028, q=0.042*
Firmicutes	Ruminococcaceae	Ruminococcaceae_UCG-005	-0.50 (-0.99, -0.01), p=0.041, q=0.079			-0.39 (-0.68, -0.10), p<0.01, q=0.020*	0.26 (-0.11, 0.62), p=0.170, q=0.271
Firmicutes	Ruminococcaceae	Ruminococcaceae_UCG-014	-0.66 (-1.07, -0.24), p<0.01, q=0.013*
Firmicutes	Ruminococcaceae	Ruminococcus_1			-0.19 (-0.42, 0.03), p=0.091, q=0.218
Firmicutes	Ruminococcaceae	UBA1819	0.06 (-0.33, 0.44), p=0.774, q=0.842		0.41 (0.11, 0.70), p<0.01, q=0.026*
Firmicutes	Veillonellaceae	Megamonas		-2.22 (-3.62, -0.83), p<0.01, q=0.012*			1.54 (0.42, 2.66), p=0.012, q=0.039*
Fusobacteria	Fusobacteriaceae	Fusobacterium			1.97 (1.48, 2.47), p<0.01, q<0.01*
Lentisphaerae	Victivallaceae	Victivallis			-0.66 (-1.40, 0.09), p=0.128, q=0.267
Proteobacteria	Burkholderiaceae	Parasutterella					0.46 (-0.15, 1.07), p=0.136, q=0.242
Proteobacteria	Enterobacteriaceae	Enterobacter	0.42 (-0.15, 0.99), p=0.155, q=0.232	-0.43 (-1.20, 0.33), p=0.263, q=0.336	0.69 (-0.03, 1.40), p=0.057, q=0.160
Proteobacteria	Enterobacteriaceae	Escherichia-Shigella		0.68 (0.23, 1.13), p<0.01, q=0.015*	0.34 (-0.28, 0.97), p=0.294, q=0.432
Proteobacteria	Enterobacteriaceae	Klebsiella			1.16 (0.61, 1.71), p<0.01, q<0.01*		0.71 (0.13, 1.28), p<0.01, q=0.038*
Proteobacteria	Idiomarinaceae	Idiomarina					0.63 (0.01, 1.24), p=0.040, q=0.080
Proteobacteria	Pasteurellaceae	Aggregatibacter				0.05 (-0.49, 0.60), p=0.847, q=0.875
Proteobacteria	Pasteurellaceae	Haemophilus		0.85 (0.19, 1.51), p=0.011, q=0.036*
Proteobacteria	uncultured	gut_metagenome	-2.36 (-2.99, -1.74), p<0.01, q<0.01*
Proteobacteria	uncultured	uncultured_bacterium			0.60 (-0.25, 1.46), p=0.179, q=0.344		2.57 (1.57, 3.57), p<0.01, q<0.01*
Synergistetes	Synergistaceae	Cloacibacillus		-1.71 (-2.67, -0.75), p<0.01, q<0.01*
Tenericutes	gut_metagenome	unknown				-1.19 (-2.08, -0.29), p<0.01, q=0.020*
Tenericutes	uncultured_organism	unknown		-0.36 (-1.03, 0.30), p=0.284, q=0.344	-0.49 (-1.42, 0.45), p=0.320, q=0.445
Verrucomicrobia	Puniceicoccaceae	uncultured			-1.48 (-2.63, -0.32), p=0.024, q=0.076
